# Supplementary material for: Metabolic changes in type 2 diabetes are reflected in peripheral blood cells, revealing aberrant cytotoxicity, a viral signature, and hypoxia inducible factor activity
Source: BMC Med Genomics. 2015 May 9;8:20. doi: 10.1186/s12920-015-0096-y (PMC4446948; doi:10.1186/s12920-015-0096-y)
Supplement: Additional file 1: — Genes expressed at higher levels in T2DM patients compared to individuals with MetS. Statistical analysis was performed using the SAM package. A q value <5 % is considered significant. [file 12920_2015_96_MOESM1_ESM.txt]

Gene ID	Gene Name	Fold Change	q-value(%)
Homo sapiens ferritin, heavy polypeptide-like 3 (FTHL3) on chromosome 2.	FTHL3	6.007054279	0
Homo sapiens peptidylprolyl isomerase B (cyclophilin B) (PPIB), mRNA.	PPIB	1.950257281	0
Homo sapiens annexin A2 pseudogene 1 (ANXA2P1) on chromosome 4.	ANXA2P1	3.074644241	0
Homo sapiens H3 histone, family 3A pseudogene (LOC440926) on chromosome 2.	LOC440926	3.422757559	0
Homo sapiens ARP3 actin-related protein 3 homolog (yeast) (ACTR3), mRNA.	ACTR3	2.765001043	0
PREDICTED: Homo sapiens tumor rejection antigen (gp96) 1 pseudogene 2 (TRA1P2), misc RNA.	TRA1P2	1.575945917	0
Homo sapiens prothymosin, alpha (PTMA), transcript variant 1, mRNA.	PTMA	5.332760805	0
PREDICTED: Homo sapiens similar to H3 histone, family 3B (LOC347376), mRNA.	LOC347376	3.925468722	0
PREDICTED: Homo sapiens similar to Heterogeneous nuclear ribonucleoprotein A1 (Helix-destabilizing protein) (Single-strand RNA-binding protein) (hnRNP core protein A1) (HDP) (LOC730746), mRNA.	LOC730746	2.176236341	0
PREDICTED: Homo sapiens similar to prothymosin alpha, transcript variant 1 (LOC643287), mRNA.	LOC643287	2.500591678	0
Homo sapiens capping protein (actin filament) muscle Z-line, alpha 1 (CAPZA1), mRNA.	CAPZA1	2.700447285	0
Homo sapiens phosphoinositide-3-kinase adaptor protein 1 (PIK3AP1), mRNA.	PIK3AP1	2.507391599	0
Homo sapiens splicing factor, arginine/serine-rich 11 (SFRS11), mRNA.	SFRS11	2.776577491	0
PREDICTED: Homo sapiens similar to heterogeneous nuclear ribonucleoprotein C isoform b, transcript variant 1 (LOC654074), mRNA.	LOC654074	2.19175354	0
Homo sapiens ferritin, heavy polypeptide-like 2 (FTHL2) on chromosome 1.	FTHL2	3.326620277	0
Homo sapiens headcase homolog (Drosophila) (HECA), mRNA.	HECA	2.670534934	0
PREDICTED: Homo sapiens prostate-specific P704P (P704P), mRNA.	P704P	3.820404532	0
Homo sapiens reticulon 4 (RTN4), transcript variant 1, mRNA.	RTN4	2.234684497	0
PREDICTED: Homo sapiens similar to cell division cycle 10 isoform 1 (LOC649801), mRNA.	LOC649801	1.554241651	0
Homo sapiens heterogeneous nuclear ribonucleoprotein C (C1/C2) (HNRPC), transcript variant 1, mRNA.	HNRPC	2.603951308	0
PREDICTED: Homo sapiens similar to chaperonin containing TCP1, subunit 8 (theta) (LOC644131), mRNA.	LOC644131	1.366736757	0
Homo sapiens speckle-type POZ protein-like (SPOPL), mRNA.	SPOPL	1.634543029	0
Homo sapiens GTPase, IMAP family member 1 (GIMAP1), mRNA.	GIMAP1	1.905198574	0
Homo sapiens family with sequence similarity 49, member B (FAM49B), mRNA.	FAM49B	2.363998855	0
Homo sapiens CD164 molecule, sialomucin (CD164), mRNA.	CD164	2.747858483	0
Homo sapiens CCHC-type zinc finger, nucleic acid binding protein (CNBP), mRNA.	CNBP	1.97266794	0
Homo sapiens RNA-binding region (RNP1, RRM) containing 3 (RNPC3), mRNA.	RNPC3	1.327317609	0
Homo sapiens ferritin, heavy polypeptide-like 11 (FTHL11) on chromosome 8.	FTHL11	5.078849799	0
Homo sapiens hypothetical protein LOC286016 (LOC286016) on chromosome 7.	LOC286016	1.800859111	0
Homo sapiens Shwachman-Bodian-Diamond syndrome (SBDS), mRNA.	SBDS	1.70195439	0
Homo sapiens RNA binding motif protein, X-linked pseudogene (LOC143543) on chromosome 11.	LOC143543	1.305851664	0
PREDICTED: Homo sapiens similar to peptidylprolyl isomerase A isoform 1 (LOC402644), mRNA.	LOC402644	4.112038287	0
Homo sapiens hypoxia-inducible factor 1, alpha subunit (basic helix-loop-helix transcription factor) (HIF1A), transcript variant 2, mRNA.	HIF1A	2.776133692	0
PREDICTED: Homo sapiens similar to ribosomal protein S2 (LOC645018), mRNA.	LOC645018	2.814695363	0
PREDICTED: Homo sapiens similar to actin alpha 1 skeletal muscle protein (LOC402221), mRNA.	LOC402221	3.529120055	0
Homo sapiens chromosome 3 open reading frame 28 (C3orf28), mRNA.	C3orf28	1.537422078	0
AGENCOURT_14538823 NIH_MGC_191 Homo sapiens cDNA clone IMAGE:30418790 5, mRNA sequence	http://genome-www4.stanford.edu/cgi-bin/SMD/source/sourceResult?choice=Gene&option=Name&criteria=	1.678960552	0
Homo sapiens ATPase, class VI, type 11B (ATP11B), mRNA.	ATP11B	1.742069492	0
Homo sapiens ribosomal protein S28 (RPS28), mRNA.	RPS28	3.044947936	0
Homo sapiens guanine nucleotide binding protein (G protein), alpha 13 (GNA13), mRNA.	GNA13	1.607325926	0
Homo sapiens acireductone dioxygenase 1 (ADI1), mRNA.	ADI1	1.490110692	0
Homo sapiens ribosomal protein L23a pseudogene (LOC649946) on chromosome 11.	LOC649946	3.954377711	0
Homo sapiens cyclin-dependent kinase inhibitor 1B (p27, Kip1) (CDKN1B), mRNA.	CDKN1B	1.638410549	0
Homo sapiens GABA(A) receptor-associated protein-like 2 (GABARAPL2), mRNA.	GABARAPL2	2.039220597	0
Homo sapiens dJ341D10.1 (novel protein) (dJ341D10.1), mRNA.	dJ341D10.1	1.424360554	0
Homo sapiens nascent-polypeptide-associated complex alpha polypeptide pseudogene 1 (NACAP1) on chromosome 8.	NACAP1	2.005033499	0
Homo sapiens spastin (SPAST), transcript variant 2, mRNA.	SPAST	2.120245377	0
Homo sapiens phosphopantothenoylcysteine synthetase (PPCS), transcript variant 2, mRNA.	PPCS	1.416355674	0
Homo sapiens malignant T cell amplified sequence 1 (MCTS1), mRNA.	MCTS1	1.753302305	0
Homo sapiens ferritin, heavy polypeptide-like 12 (FTHL12) on chromosome 9.	FTHL12	3.5802292	0
Homo sapiens GTPase activating protein (SH3 domain) binding protein 1 (G3BP1), transcript variant 1, mRNA.	G3BP1	1.874034445	0
Homo sapiens calpastatin (CAST), transcript variant 11, mRNA.	CAST	1.526277162	0
Homo sapiens amylase, alpha 1A (salivary) (AMY1A), transcript variant 1, mRNA.	AMY1A	1.925572465	0
Homo sapiens prostaglandin E synthase 3 (cytosolic) (PTGES3), mRNA.	PTGES3	2.30748608	0
Homo sapiens Fc fragment of IgG, low affinity IIIa, receptor (CD16a) (FCGR3A), mRNA.	FCGR3A	2.261996462	0
full-length cDNA clone XCL0BB001ZD04 of Neuroblastoma of Homo sapiens (human)	http://genome-www4.stanford.edu/cgi-bin/SMD/source/sourceResult?choice=Gene&option=Name&criteria=	2.986965664	0
Homo sapiens CCR4-NOT transcription complex, subunit 8 (CNOT8), mRNA.	CNOT8	1.678809486	0
Homo sapiens zinc finger protein 36, C3H type-like 1 (ZFP36L1), mRNA.	ZFP36L1	2.536211862	0
Homo sapiens ferritin, heavy polypeptide-like 8 (FTHL8) on chromosome X.	FTHL8	1.990195718	0
PREDICTED: Homo sapiens hypothetical LOC440525, transcript variant 1 (LOC440525), mRNA.	LOC440525	1.639243983	0
Homo sapiens Fas (TNF receptor superfamily, member 6) (FAS), transcript variant 7, mRNA.	FAS	1.580604653	0
Homo sapiens GTPase, IMAP family member 2 (GIMAP2), mRNA.	GIMAP2	1.97747636	0
Homo sapiens heterogeneous nuclear ribonucleoprotein H2 (H') (HNRNPH2), transcript variant 2, mRNA.	HNRNPH2	1.57460263	0
Homo sapiens FYN binding protein (FYB-120/130) (FYB), transcript variant 1, mRNA.	FYB	1.675937945	0
Homo sapiens SMT3 suppressor of mif two 3 homolog 2 (S. cerevisiae) (SUMO2), transcript variant 2, mRNA.	SUMO2	1.802560681	0
Homo sapiens CDC-like kinase 1 (CLK1), transcript variant 2, mRNA.	CLK1	2.400896076	0
Homo sapiens F-box protein 38 (FBXO38), transcript variant 1, mRNA.	FBXO38	1.52972946	0
Homo sapiens clock homolog (mouse) (CLOCK), mRNA.	CLOCK	1.44294117	0
Homo sapiens myotubularin related protein 6 (MTMR6), mRNA.	MTMR6	1.865435892	0
Homo sapiens ribosomal protein S4, Y-linked 2 (RPS4Y2), mRNA.	RPS4Y2	2.854778513	0
Homo sapiens protein disulfide isomerase family A, member 3 pseudogene (PDIA3P) on chromosome 1.	PDIA3P	1.543561028	0
Homo sapiens septin 7 (SEPT7), transcript variant 1, mRNA.	7/9/2009	2.193063939	0
Homo sapiens toll-like receptor 1 (TLR1), mRNA.	TLR1	2.812999213	0
Homo sapiens Sp3 transcription factor (SP3), transcript variant 2, mRNA.	SP3	1.524359755	0
PREDICTED: Homo sapiens hypothetical protein LOC644250 (LOC644250), mRNA.	LOC644250	4.090989223	0
Homo sapiens DTW domain containing 2 (DTWD2), mRNA.	DTWD2	1.850136099	0
PREDICTED: Homo sapiens similar to ribosomal protein L5, transcript variant 1 (LOC647436), mRNA.	LOC647436	3.727606164	0
Homo sapiens lectin, galactoside-binding, soluble, 3 (galectin 3) (LGALS3), mRNA.	LGALS3	2.451306165	0
Homo sapiens LSM6 homolog, U6 small nuclear RNA associated (S. cerevisiae) (LSM6), mRNA.	LSM6	1.348811479	0
PREDICTED: Homo sapiens similar to tropomyosin 3 isoform 2 (LOC644330), mRNA.	LOC644330	1.661259204	0
Homo sapiens HLA-G histocompatibility antigen, class I, G (HLA-G), mRNA.	HLA-G	3.028213072	0
Homo sapiens chromosome 4 open reading frame 18 (C4orf18), transcript variant 2, mRNA.	C4orf18	1.714835437	0
Homo sapiens acidic (leucine-rich) nuclear phosphoprotein 32 family, member A (ANP32A), mRNA.	ANP32A	2.120798992	0
Homo sapiens component of oligomeric golgi complex 3 (COG3), mRNA.	COG3	1.256310217	0
PREDICTED: Homo sapiens similar to peptidylprolyl isomerase A isoform 1 (LOC643997), mRNA.	LOC643997	1.908650114	0
Homo sapiens RAP1B, member of RAS oncogene family (RAP1B), transcript variant 1, mRNA.	RAP1B	1.400978995	0
PREDICTED: Homo sapiens similar to 40S ribosomal protein S4, X isoform (LOC220433), mRNA.	LOC220433	3.106140588	0
Homo sapiens PAP associated domain containing 4 (PAPD4), mRNA.	PAPD4	1.209906759	0
Homo sapiens family with sequence similarity 103, member A1 (FAM103A1), mRNA.	FAM103A1	1.317882123	0
Homo sapiens PHD finger protein 3 (PHF3), mRNA.	PHF3	1.164185112	0
Homo sapiens phosphoglycerate mutase family member 4 (PGAM4), mRNA.	PGAM4	1.460795521	0
PREDICTED: Homo sapiens similar to ribosomal protein L13, transcript variant 1 (LOC388344), mRNA.	LOC388344	2.320590699	0
Homo sapiens TRAF and TNF receptor associated protein (TTRAP), mRNA.	TTRAP	2.038727477	0
Homo sapiens AT rich interactive domain 4A (RBP1-like) (ARID4A), transcript variant 3, mRNA.	ARID4A	1.318737028	0
Homo sapiens ribosomal protein, large, P1 (RPLP1), transcript variant 1, mRNA.	RPLP1	2.673598306	0
Homo sapiens ADP-ribosylation factor guanine nucleotide-exchange factor 1(brefeldin A-inhibited) (ARFGEF1), mRNA.	ARFGEF1	1.374062653	0
Homo sapiens RPB11b2 protein (POLR2J3), mRNA.	POLR2J3	1.478048125	0
Homo sapiens transmembrane 9 superfamily member 2 (TM9SF2), mRNA.	TM9SF2	1.749261821	0
Homo sapiens SEC24 related gene family, member D (S. cerevisiae) (SEC24D), mRNA.	SEC24D	1.554686544	0
Homo sapiens calpastatin (CAST), transcript variant 8, mRNA.	CAST	1.868303383	0
Homo sapiens hexokinase 2 (HK2), mRNA.	HK2	1.690656491	0
PREDICTED: Homo sapiens similar to peptidase (prosome, macropain) 26S subunit, ATPase 1 (LOC643668), mRNA.	LOC643668	1.353959494	0
Homo sapiens tumor protein p53 inducible nuclear protein 1 (TP53INP1), mRNA.	TP53INP1	1.704527448	0
Homo sapiens N-acetyltransferase 13 (NAT13), mRNA.	NAT13	1.425562924	0
PREDICTED: Homo sapiens similar to eukaryotic translation initiation factor 4E, transcript variant 2 (LOC649555), mRNA.	LOC649555	1.53244667	0
PREDICTED: Homo sapiens OTU domain containing 1 (OTUD1), mRNA.	OTUD1	1.344358671	0
Homo sapiens reticulon 3 (RTN3), transcript variant 1, mRNA.	RTN3	3.025573399	0
Homo sapiens solute carrier family 2 (facilitated glucose transporter), member 11 (SLC2A11), transcript variant 3, mRNA.	SLC2A11	2.536280215	0
Homo sapiens ubiquitin-activating enzyme E1C (UBA3 homolog, yeast) (UBE1C), transcript variant 3, mRNA.	UBE1C	1.468755323	0
Homo sapiens chromosome 15 open reading frame 29 (C15orf29), mRNA.	C15orf29	1.619472318	0
PREDICTED: Homo sapiens hypothetical protein FLJ40722, transcript variant 3 (FLJ40722), mRNA.	FLJ40722	3.744499399	0
Homo sapiens alcohol dehydrogenase 4 (class II), pi polypeptide (ADH4), mRNA.	ADH4	1.14895864	0
Homo sapiens integrin-linked kinase (ILK), transcript variant 2, mRNA.	ILK	1.535492068	0
Homo sapiens heterogeneous nuclear ribonucleoprotein H1 (H) (HNRPH1), mRNA.	HNRPH1	1.402965505	0
Homo sapiens chromosome 4 open reading frame 41 (C4orf41), transcript variant 2, mRNA.	C4orf41	1.752966806	0
Homo sapiens adducin 3 (gamma) (ADD3), transcript variant 3, mRNA.	ADD3	1.567375082	0
Homo sapiens synaptosomal-associated protein, 23kDa (SNAP23), transcript variant 1, mRNA.	SNAP23	1.621956995	0
Homo sapiens isopentenyl-diphosphate delta isomerase 1 (IDI1), mRNA.	IDI1	1.595327485	0
Homo sapiens oxysterol binding protein-like 8 (OSBPL8), transcript variant 2, mRNA.	OSBPL8	1.897972292	0
Homo sapiens RAN binding protein 9 (RANBP9), mRNA.	RANBP9	1.289619559	0
PREDICTED: Homo sapiens similar to Golgi autoantigen, golgin subfamily A member 2 (Golgi matrix protein GM130), transcript variant 1 (LOC400304), mRNA.	LOC400304	1.714712203	0
PREDICTED: Homo sapiens similar to H3 histone, family 3B (LOC730740), mRNA.	LOC730740	1.682058545	0
PREDICTED: Homo sapiens similar to 40S ribosomal protein SA (p40) (34/67 kDa laminin receptor) (Colon carcinoma laminin-binding protein) (NEM/1CHD4) (Multidrug resistance-associated protein MGr1-Ag), transcript variant 3 (LOC389672), mRNA.	LOC389672	2.563758776	0
Homo sapiens nuclear transport factor 2-like export factor 2 (NXT2), mRNA.	NXT2	1.443938416	0
Homo sapiens splicing factor, arginine/serine-rich 12 (SFRS12), transcript variant 2, mRNA.	SFRS12	1.33409094	0
Homo sapiens eukaryotic translation initiation factor 3, subunit A (EIF3A), mRNA.	EIF3A	1.533785913	0
Homo sapiens survival motor neuron domain containing 1 (SMNDC1), mRNA.	SMNDC1	1.536737405	0
Homo sapiens cyclic AMP phosphoprotein, 19 kD (ARPP-19), mRNA.	ARPP-19	1.376381303	0
PREDICTED: Homo sapiens hypothetical LOC388122 (LOC388122), mRNA.	LOC388122	1.552715194	0
PREDICTED: Homo sapiens chromosome 7 open reading frame 28A (C7orf28A), mRNA.	C7orf28A	1.360393654	0
AV735490 CB Homo sapiens cDNA clone CBFBDD05 5, mRNA sequence	http://genome-www4.stanford.edu/cgi-bin/SMD/source/sourceResult?choice=Gene&option=Name&criteria=	1.904984028	0
Homo sapiens transmembrane emp24 protein transport domain containing 7 (TMED7), mRNA.	TMED7	1.269924066	0
PREDICTED: Homo sapiens similar to eukaryotic translation elongation factor 1 alpha 2 (LOC402251), mRNA.	LOC402251	2.502705989	0
Homo sapiens CD302 molecule (CD302), mRNA.	CD302	1.663148198	0
Homo sapiens bridging integrator 2 (BIN2), mRNA.	BIN2	1.716249239	0
Homo sapiens zinc finger and BTB domain containing 11 (ZBTB11), mRNA.	ZBTB11	1.480834396	0
PREDICTED: Homo sapiens similar to Translationally-controlled tumor protein (TCTP) (p23) (Histamine-releasing factor) (HRF) (Fortilin) (LOC647673), mRNA.	LOC647673	5.463410501	0
PREDICTED: Homo sapiens hypothetical LOC284988 (LOC284988), mRNA.	LOC284988	1.889554467	0
Homo sapiens poly(A) polymerase alpha (PAPOLA), mRNA.	PAPOLA	1.514678433	0
Homo sapiens karyopherin alpha 2 (RAG cohort 1, importin alpha 1) (KPNA2), mRNA. XM_001133262 XM_001133265 XM_001133267 XM_001133271	KPNA2	1.214259813	0
Homo sapiens chromosome 9 open reading frame 72 (C9orf72), transcript variant 1, mRNA.	C9orf72	1.394780782	0
Homo sapiens RAB6A, member RAS oncogene family (RAB6A), transcript variant 2, mRNA.	RAB6A	1.669264826	0
Homo sapiens protocadherin beta 9 (PCDHB9), mRNA.	PCDHB9	1.840334938	0
Homo sapiens CD46 molecule, complement regulatory protein (CD46), transcript variant m, mRNA.	CD46	1.804523747	0
PREDICTED: Homo sapiens similar to neutrophil cytosolic factor 1 (LOC652616), mRNA.	LOC652616	1.932616447	0
Homo sapiens neuroplastin (NPTN), transcript variant beta, mRNA.	NPTN	1.312418994	0
Homo sapiens chromosome 1 open reading frame 63 (C1orf63), mRNA.	C1orf63	1.770964176	0
Homo sapiens lymphocyte antigen 75 (LY75), mRNA.	LY75	1.332280696	0
Homo sapiens beta-2-microglobulin (B2M), mRNA.	B2M	1.617440475	0
Homo sapiens chaperonin containing TCP1, subunit 6A (zeta 1) pseudogene 1 (CCT6AP1) on chromosome 7.	CCT6AP1	1.161173281	0
PREDICTED: Homo sapiens similar to ribosomal protein L10 (LOC647074), mRNA.	LOC647074	1.492048276	0
Homo sapiens solute carrier family 4, sodium bicarbonate cotransporter, member 5 (SLC4A5), transcript variant c, mRNA.	SLC4A5	1.356130964	0
Homo sapiens cytidine monophosphate (UMP-CMP) kinase 1, cytosolic (CMPK1), mRNA.	CMPK1	1.49323945	0
Homo sapiens high-mobility group box 2 (HMGB2), mRNA.	HMGB2	1.762210271	0
Homo sapiens deoxycytidine kinase (DCK), mRNA.	DCK	1.269742423	0
Homo sapiens rapamycin-insensitive companion of mTOR (RICTOR), mRNA.	RICTOR	1.226324705	0
Homo sapiens vesicle-associated membrane protein 4 (VAMP4), transcript variant 1, mRNA.	VAMP4	1.17826843	0
Homo sapiens enoyl Coenzyme A hydratase domain containing 1 (ECHDC1), mRNA.	ECHDC1	1.401841203	0
Homo sapiens tripartite motif-containing 56 (TRIM56), mRNA.	TRIM56	1.437790094	0
PREDICTED: Homo sapiens similar to Translationally-controlled tumor protein (TCTP) (p23) (Histamine-releasing factor) (HRF) (Fortilin) (LOC389787), mRNA.	LOC389787	4.171462859	0
Homo sapiens chromosome 1 open reading frame 9 (C1orf9), transcript variant 1, mRNA.	C1orf9	1.227675924	0
Homo sapiens Josephin domain containing 3 (JOSD3), mRNA.	JOSD3	1.323952035	0
Homo sapiens ubiquitination factor E4A (UFD2 homolog, yeast) (UBE4A), mRNA.	UBE4A	1.484587441	0
Homo sapiens family with sequence similarity 73, member A (FAM73A), mRNA.	FAM73A	1.83272696	0
Homo sapiens TRAF family member-associated NFKB activator (TANK), transcript variant 1, mRNA.	TANK	1.365607685	0
Homo sapiens apolipoprotein B mRNA editing enzyme, catalytic polypeptide-like 3A (APOBEC3A), mRNA.	APOBEC3A	3.028812303	0
Homo sapiens similar to C367G8.3 (novel protein similar to RPL23A (60S ribosomal protein L23A)) (LOC441743), mRNA.	LOC441743	1.548841678	0
PREDICTED: Homo sapiens similar to Triosephosphate isomerase (TIM) (Triose-phosphate isomerase), transcript variant 2 (LOC732165), mRNA.	LOC732165	1.531137878	0
Homo sapiens pseudogene MGC10997 (MGC10997) on chromosome 15.	MGC10997	1.23721934	0
Homo sapiens synovial sarcoma translocation, chromosome 18 (SS18), transcript variant 2, mRNA.	SS18	1.274019137	0
Homo sapiens amyotrophic lateral sclerosis 2 (juvenile) chromosome region, candidate 14 (ALS2CR14), mRNA.	ALS2CR14	2.49655103	0
PREDICTED: Homo sapiens similar to laminin receptor 1 (ribosomal protein SA) (LOC388654), mRNA.	LOC388654	2.689866728	0
Homo sapiens KIAA1370 (KIAA1370), mRNA.	KIAA1370	1.371068798	0
wl03f11.x1 NCI_CGAP_Ut1 Homo sapiens cDNA clone IMAGE:2423853 3, mRNA sequence	http://genome-www4.stanford.edu/cgi-bin/SMD/source/sourceResult?choice=Gene&option=Name&criteria=	1.324459348	0
Homo sapiens myeloid-associated differentiation marker (MYADM), transcript variant 2, mRNA.	MYADM	1.900262741	0
Homo sapiens transmembrane protein 167 (TMEM167), mRNA.	TMEM167	1.568458878	0
PREDICTED: Homo sapiens similar to ribosomal protein L10a (LOC137107), mRNA.	LOC137107	1.3794695	0
Homo sapiens malic enzyme 2, NAD(+)-dependent, mitochondrial (ME2), nuclear gene encoding mitochondrial protein, mRNA.	ME2	1.370328914	0
PREDICTED: Homo sapiens similar to cell division cycle 42 (LOC648863), mRNA.	LOC648863	2.004020285	0
Homo sapiens proliferating cell nuclear antigen (PCNA), transcript variant 2, mRNA.	PCNA	1.168924112	0
Homo sapiens protein-L-isoaspartate (D-aspartate) O-methyltransferase domain containing 2 (PCMTD2), mRNA.	PCMTD2	1.407953024	0
Homo sapiens chromosome 16 open reading frame 69 (C16orf69), mRNA.	C16orf69	1.225649534	0
Homo sapiens similar to Interferon-induced guanylate-binding protein 1 (GTP-binding protein 1) (Guanine nucleotide-binding protein 1) (HuGBP-1) (LOC400759) on chromosome 1.	LOC400759	1.320004913	0
Homo sapiens stearoyl-CoA desaturase (delta-9-desaturase) (SCD), mRNA.	SCD	1.277172441	0.332964969
Homo sapiens AOC3 pseudogene (LOC90586) on chromosome 17.	LOC90586	2.774149253	0.332964969
Homo sapiens activating transcription factor 4 (tax-responsive enhancer element B67) (ATF4), transcript variant 2, mRNA.	ATF4	1.422040972	0.332964969
wf40a08.x1 Soares_NFL_T_GBC_S1 Homo sapiens cDNA clone IMAGE:2358038 3 similar to contains Alu repetitive element;, mRNA sequence	http://genome-www4.stanford.edu/cgi-bin/SMD/source/sourceResult?choice=Gene&option=Name&criteria=	1.494227601	0.332964969
Homo sapiens hippocampus abundant transcript 1 (HIAT1), mRNA.	HIAT1	1.444047848	0.332964969
Homo sapiens cyclin C (CCNC), transcript variant 2, mRNA.	CCNC	1.231987565	0.332964969
Homo sapiens ubiquinol-cytochrome c reductase core protein II (UQCRC2), mRNA.	UQCRC2	1.425883001	0.332964969
Homo sapiens protein phosphatase 1M (PP2C domain containing) (PPM1M), mRNA.	PPM1M	1.371310391	0.332964969
Homo sapiens zinc finger, AN1-type domain 6 (ZFAND6), mRNA.	ZFAND6	1.393849406	0.332964969
PREDICTED: Homo sapiens zinc finger protein 486 (ZNF486), mRNA.	ZNF486	1.776483874	0.332964969
Homo sapiens protein phosphatase 2C, magnesium-dependent, catalytic subunit (PPM2C), nuclear gene encoding mitochondrial protein, mRNA.	PPM2C	1.268893718	0.332964969
Homo sapiens chromosome 21 open reading frame 55 (C21orf55), mRNA.	C21orf55	1.471901031	0.332964969
Homo sapiens high-mobility group box 1 (HMGB1), mRNA.	HMGB1	1.441670818	0.332964969
Homo sapiens polymerase (RNA) II (DNA directed) polypeptide B, 140kDa (POLR2B), mRNA.	POLR2B	1.217235314	0.332964969
Homo sapiens patatin-like phospholipase domain containing 8 (PNPLA8), mRNA.	PNPLA8	1.194238145	0.332964969
PREDICTED: Homo sapiens similar to FRG1 protein (FSHD region gene 1 protein), transcript variant 8 (LOC642236), mRNA.	LOC642236	1.181807904	0.332964969
Homo sapiens family with sequence similarity 40, member B (FAM40B), mRNA.	FAM40B	1.719784946	0.332964969
PREDICTED: Homo sapiens similar to TBC1 domain family, member 3C, transcript variant 1 (LOC653380), mRNA.	LOC653380	1.159356357	0.332964969
Homo sapiens guanine nucleotide binding protein (G protein), gamma 10 (GNG10), mRNA.	GNG10	2.506023009	0.332964969
Homo sapiens anterior pharynx defective 1 homolog A (C. elegans) (APH1A), transcript variant 1, mRNA.	APH1A	1.279194062	0.332964969
PREDICTED: Homo sapiens similar to RAN-binding protein 2-like 1 isoform 2, transcript variant 10 (LOC653086), mRNA.	LOC653086	2.414139182	0.332964969
Homo sapiens golgi associated PDZ and coiled-coil motif containing (GOPC), transcript variant 1, mRNA.	GOPC	1.323593348	0.332964969
Homo sapiens RAB33B, member RAS oncogene family (RAB33B), mRNA.	RAB33B	2.000795398	0.332964969
Homo sapiens chromosome 5 open reading frame 28 (C5orf28), mRNA.	C5orf28	1.509431516	0.332964969
PREDICTED: Homo sapiens family with sequence similarity 91, member A2, transcript variant 1 (FAM91A2), mRNA.	FAM91A2	1.259534421	0.332964969
Homo sapiens family with sequence similarity 8, member A1 (FAM8A1), mRNA.	FAM8A1	1.646930786	0.332964969
Homo sapiens retinoblastoma binding protein 4 (RBBP4), mRNA.	RBBP4	1.343260035	0.332964969
Homo sapiens glutathione S-transferase, C-terminal domain containing (GSTCD), transcript variant 1, mRNA.	GSTCD	1.282539614	0.332964969
Homo sapiens DEAD (Asp-Glu-Ala-Asp) box polypeptide 17 (DDX17), transcript variant 2, mRNA.	DDX17	1.718407913	0.332964969
Homo sapiens exocyst complex component 8 (EXOC8), mRNA.	EXOC8	1.286432618	0.332964969
Homo sapiens zinc finger protein 223 (ZNF223), mRNA.	ZNF223	3.154067338	0.332964969
PREDICTED: Homo sapiens similar to HESB like domain containing 2, transcript variant 1 (LOC389293), mRNA.	LOC389293	1.501584282	0.332964969
Homo sapiens pregnancy specific beta-1-glycoprotein 9 (PSG9), mRNA.	PSG9	1.801611829	0.332964969
Homo sapiens ribonucleotide reductase M2 B (TP53 inducible) (RRM2B), mRNA.	RRM2B	1.413164924	0.332964969
PREDICTED: Homo sapiens hypothetical LOC442064 (LOC442064), mRNA.	LOC442064	1.171625499	0.332964969
Homo sapiens IQ motif containing GTPase activating protein 1 (IQGAP1), mRNA.	IQGAP1	1.814272816	0.332964969
PREDICTED: Homo sapiens hypothetical protein LOC645489 (LOC645489), mRNA.	LOC645489	1.529484494	0.332964969
Homo sapiens transmembrane protein 128 (TMEM128), mRNA.	TMEM128	1.217877401	0.332964969
Homo sapiens O-linked N-acetylglucosamine (GlcNAc) transferase (UDP-N-acetylglucosamine:polypeptide-N-acetylglucosaminyl transferase) (OGT), transcript variant 1, mRNA.	OGT	1.453287614	0.332964969
Homo sapiens HIG1 domain family, member 1A (HIGD1A), mRNA.	HIGD1A	1.426858914	0.332964969
Homo sapiens coenzyme Q10 homolog B (S. cerevisiae) (COQ10B), mRNA.	COQ10B	1.27597019	0.332964969
PREDICTED: Homo sapiens similar to Translationally-controlled tumor protein (TCTP) (p23) (Histamine-releasing factor) (HRF) (Fortilin) (LOC643870), mRNA.	LOC643870	1.941310268	0.332964969
PREDICTED: Homo sapiens chromosome 10 open reading frame 73 (C10orf73), mRNA.	C10orf73	1.614432754	0.332964969
Homo sapiens tubulin, alpha 4a (TUBA4A), mRNA.	TUBA4A	1.607238396	0.332964969
Homo sapiens eukaryotic translation initiation factor 2 alpha kinase 4 (EIF2AK4), mRNA.	EIF2AK4	2.083255163	0.626024024
Homo sapiens RNA binding motif protein 7 (RBM7), mRNA.	RBM7	1.296904202	0.626024024
Homo sapiens centrosomal protein 27kDa (CEP27), mRNA.	CEP27	2.547947488	0.626024024
Homo sapiens RAN guanine nucleotide release factor (RANGRF), mRNA.	RANGRF	1.180979081	0.626024024
Homo sapiens bone morphogenetic protein 8b (osteogenic protein 2) (BMP8B), mRNA.	BMP8B	1.977818609	0.626024024
Homo sapiens WD repeat and SOCS box-containing 2 (WSB2), mRNA.	WSB2	1.853846245	0.626024024
Homo sapiens ubiquitin-fold modifier 1 (UFM1), mRNA.	UFM1	1.414012787	0.626024024
Homo sapiens vacuolar protein sorting 26 (yeast) (VPS26), mRNA.	VPS26	1.519426448	0.626024024
Homo sapiens RPL13-2 pseudogene (LOC283345) on chromosome 12.	LOC283345	1.477411785	0.626024024
Homo sapiens chromosome 11 open reading frame 63 (C11orf63), transcript variant 2, mRNA.	C11orf63	1.602924132	0.626024024
Homo sapiens translin-associated factor X (TSNAX), mRNA.	TSNAX	1.340349432	0.626024024
Homo sapiens GC-rich promoter binding protein 1-like 1 (GPBP1L1), mRNA.	GPBP1L1	1.277239675	0.626024024
Homo sapiens cisplatin resistance-associated overexpressed protein (CROP), transcript variant 2, mRNA.	CROP	1.546684344	0.626024024
PREDICTED: Homo sapiens similar to cell division cycle 42 (LOC641992), mRNA.	LOC641992	2.854437472	0.626024024
Homo sapiens YTH domain family, member 3 (YTHDF3), mRNA.	YTHDF3	1.357738039	0.626024024
Homo sapiens ubiquitin-like modifier activating enzyme 6 (UBA6), mRNA.	UBA6	1.49448358	0.626024024
PREDICTED: Homo sapiens hypothetical protein LOC728895 (LOC728895), mRNA.	LOC728895	1.240107083	0.626024024
Homo sapiens sulfotransferase family, cytosolic, 1A, phenol-preferring, member 2 (SULT1A2), transcript variant 2, mRNA.	SULT1A2	1.229811675	0.626024024
Homo sapiens thioredoxin-like 1 (TXNL1), mRNA.	TXNL1	1.860357007	0.626024024
Homo sapiens Fc fragment of IgG, low affinity IIIb, receptor (CD16b) (FCGR3B), mRNA.	FCGR3B	2.153012437	0.626024024
Homo sapiens golgi phosphoprotein 3 (coat-protein) (GOLPH3), mRNA.	GOLPH3	1.36926256	0.626024024
PREDICTED: Homo sapiens similar to ribosomal protein S3a (LOC641848), mRNA.	LOC641848	4.340219876	0.803598147
Homo sapiens cysteinyl-tRNA synthetase 2, mitochondrial (putative) (CARS2), nuclear gene encoding mitochondrial protein, mRNA.	CARS2	1.312090095	0.803598147
PREDICTED: Homo sapiens similar to programmed cell death 2 isoform 2 (LOC728739), mRNA.	LOC728739	1.239691169	0.803598147
Homo sapiens DEK oncogene (DNA binding) (DEK), mRNA.	DEK	1.508615249	0.803598147
Homo sapiens stromal antigen 2 (STAG2), transcript variant 2, mRNA.	STAG2	1.376339411	0.803598147
Homo sapiens F11 receptor (F11R), transcript variant 5, mRNA.	F11R	2.04898685	0.803598147
Homo sapiens chromosome 10 open reading frame 25 (C10orf25), mRNA.	C10orf25	1.146801052	0.803598147
Homo sapiens ubiquitin specific peptidase 8 (USP8), mRNA.	USP8	1.481600701	0.803598147
Homo sapiens hydroxysteroid (17-beta) dehydrogenase 11 (HSD17B11), mRNA.	HSD17B11	1.835685706	0.803598147
Homo sapiens splicing factor, arginine/serine-rich 3 (SFRS3), mRNA.	SFRS3	1.18007185	0.803598147
Homo sapiens protein tyrosine phosphatase-like A domain containing 2 (PTPLAD2), mRNA.	PTPLAD2	2.911657462	0.803598147
Homo sapiens cyclin L1 (CCNL1), mRNA.	CCNL1	1.271802636	0.803598147
Homo sapiens protein phosphatase 1B (formerly 2C), magnesium-dependent, beta isoform (PPM1B), transcript variant 1, mRNA.	PPM1B	1.237580391	0.803598147
Homo sapiens abhydrolase domain containing 3 (ABHD3), mRNA.	ABHD3	1.410626956	0.803598147
PREDICTED: Homo sapiens similar to SMT3 suppressor of mif two 3 homolog 2 (LOC645351), mRNA.	LOC645351	1.285701331	0.803598147
Homo sapiens 5-hydroxytryptamine (serotonin) receptor 2A (HTR2A), mRNA.	HTR2A	1.342259249	0.803598147
PREDICTED: Homo sapiens hypothetical gene supported by AK023162, transcript variant 4 (LOC90120), mRNA.	LOC90120	1.467435568	0.803598147
Homo sapiens chromosome 14 open reading frame 11 (C14orf11), mRNA.	C14orf11	1.432770818	0.803598147
Homo sapiens amylase, alpha 2B (pancreatic) (AMY2B), mRNA.	AMY2B	1.316643031	0.803598147
Homo sapiens nicotinamide phosphoribosyltransferase (NAMPT), mRNA.	NAMPT	2.090660996	0.803598147
Homo sapiens DEAD (Asp-Glu-Ala-Asp) box polypeptide 3, Y-linked (DDX3Y), mRNA.	DDX3Y	1.44320152	0.803598147
Homo sapiens BTB (POZ) domain containing 15 (BTBD15), mRNA.	BTBD15	1.275250503	0.803598147
Homo sapiens R3H domain containing 1 (R3HDM1), mRNA.	R3HDM1	1.184861581	0.803598147
Homo sapiens chromosome 1 open reading frame 63 (C1orf63), transcript variant 1, mRNA.	C1orf63	1.524745921	0.803598147
Homo sapiens tetratricopeptide repeat domain 33 (TTC33), mRNA.	TTC33	1.221511349	0.803598147
Homo sapiens centrosomal protein 57kDa (CEP57), mRNA.	CEP57	1.327062787	0.803598147
Homo sapiens actin-like protein (FKSG30), mRNA.	FKSG30	1.495688358	0.803598147
Homo sapiens caspase 8, apoptosis-related cysteine peptidase (CASP8), transcript variant B, mRNA.	CASP8	1.411202386	0.803598147
Homo sapiens actin related protein 2/3 complex, subunit 5, 16kDa (ARPC5), mRNA.	ARPC5	1.972403614	0.803598147
Homo sapiens dynein, cytoplasmic 1, light intermediate chain 1 (DYNC1LI1), mRNA.	DYNC1LI1	1.333929308	0.803598147
Homo sapiens mediator complex subunit 21 (MED21), mRNA.	MED21	1.203250365	0.803598147
Homo sapiens cytochrome b5 reductase 4 (CYB5R4), mRNA.	CYB5R4	1.347920935	0.803598147
Homo sapiens ecotropic viral integration site 5 (EVI5), mRNA.	EVI5	2.089508975	1.204239297
Homo sapiens isoleucyl-tRNA synthetase 2, mitochondrial (IARS2), nuclear gene encoding mitochondrial protein, mRNA.	IARS2	1.330419789	1.204239297
PREDICTED: Homo sapiens similar to succinate dehydrogenase complex, subunit C isoform 3 precursor (LOC642502), mRNA.	LOC642502	1.43136089	1.204239297
Homo sapiens cyclin G2 (CCNG2), mRNA.	CCNG2	1.389385504	1.204239297
PREDICTED: Homo sapiens family with sequence similarity 116, member A (FAM116A), mRNA.	FAM116A	1.546438052	1.204239297
PREDICTED: Homo sapiens similar to heterogeneous nuclear ribonucleoprotein K (LOC644063), mRNA.	LOC644063	1.283787167	1.204239297
Homo sapiens SUMO1 pseudogene 3 (SUMO1P3) on chromosome 1.	SUMO1P3	1.382656697	1.204239297
PREDICTED: Homo sapiens similar to 60S ribosomal protein L12 (LOC643550), mRNA.	LOC643550	1.43477578	1.204239297
PREDICTED: Homo sapiens similar to K07F5.15, transcript variant 2 (LOC653059), mRNA.	LOC653059	1.163572676	1.204239297
Homo sapiens ELOVL family member 5, elongation of long chain fatty acids (FEN1/Elo2, SUR4/Elo3-like, yeast) (ELOVL5), mRNA.	ELOVL5	1.521156877	1.204239297
PREDICTED: Homo sapiens hypothetical LOC653232, transcript variant 4 (LOC653232), mRNA.	LOC653232	2.018722857	1.204239297
Homo sapiens calmodulin 2 (phosphorylase kinase, delta) (CALM2), mRNA.	CALM2	1.320649524	1.204239297
Homo sapiens dual adaptor of phosphotyrosine and 3-phosphoinositides (DAPP1), mRNA.	DAPP1	1.626944242	1.204239297
Homo sapiens gap junction protein, gamma 1, 45kDa (GJC1), transcript variant 1, mRNA.	GJC1	1.437475739	1.204239297
Homo sapiens PC4 and SFRS1 interacting protein 1 (PSIP1), transcript variant 2, mRNA.	PSIP1	1.633198999	1.204239297
Homo sapiens asparaginyl-tRNA synthetase (NARS), mRNA.	NARS	1.587064114	1.204239297
Homo sapiens Ras-related GTP binding A (RRAGA), mRNA.	RRAGA	1.335902622	1.204239297
Homo sapiens UTP3, small subunit (SSU) processome component, homolog (S. cerevisiae) (UTP3), mRNA.	UTP3	1.243632107	1.204239297
Homo sapiens forkhead box N2 (FOXN2), mRNA.	FOXN2	1.335374851	1.204239297
Homo sapiens t-complex 1 (TCP1), transcript variant 1, mRNA.	TCP1	1.205785829	1.204239297
Homo sapiens SAC1 suppressor of actin mutations 1-like (yeast) (SACM1L), mRNA.	SACM1L	1.565578916	1.204239297
Homo sapiens protein phosphatase 2 (formerly 2A), regulatory subunit B, beta isoform (PPP2R2B), transcript variant 5, mRNA.	PPP2R2B	1.505928773	1.204239297
Homo sapiens coiled-coil domain containing 52 (CCDC52), mRNA.	CCDC52	1.476589196	1.204239297
PREDICTED: Homo sapiens chromosome 7 open reading frame 28B (C7orf28B), mRNA.	C7orf28B	1.272135311	1.292384648
Homo sapiens prolylcarboxypeptidase (angiotensinase C) (PRCP), transcript variant 1, mRNA.	PRCP	1.619751285	1.292384648
Homo sapiens fibronectin type III domain containing 3A (FNDC3A), transcript variant 1, mRNA.	FNDC3A	1.220783206	1.292384648
Homo sapiens protein kinase, AMP-activated, alpha 1 catalytic subunit (PRKAA1), transcript variant 2, mRNA.	PRKAA1	1.265969518	1.292384648
PREDICTED: Homo sapiens similar to synovial sarcoma, X breakpoint 2 isoform b, transcript variant 2 (LOC653088), mRNA.	LOC653088	1.101915052	1.292384648
Homo sapiens similar to Signal peptidase complex subunit 2 (Microsomal signal peptidase 25 kDa subunit) (SPase 25 kDa subunit) (LOC653566), mRNA.	LOC653566	1.216439951	1.292384648
Homo sapiens histone deacetylase 4 (HDAC4), mRNA.	HDAC4	1.706127866	1.292384648
Homo sapiens basic leucine zipper nuclear factor 1 (JEM-1) (BLZF1), mRNA.	BLZF1	2.212792997	1.292384648
Homo sapiens zinc finger and BTB domain containing 2 (ZBTB2), mRNA.	ZBTB2	1.271821299	1.292384648
Homo sapiens small nuclear RNA activating complex, polypeptide 1, 43kDa (SNAPC1), mRNA.	SNAPC1	1.601911943	1.292384648
Homo sapiens serine palmitoyltransferase, long chain base subunit 1 (SPTLC1), transcript variant 2, mRNA.	SPTLC1	1.45121592	1.292384648
PREDICTED: Homo sapiens similar to High mobility group protein 1-like 10 (HMG-1L10), transcript variant 1 (LOC644380), mRNA.	LOC644380	1.3119455	1.292384648
Homo sapiens chromosome 11 open reading frame 54 (C11orf54), mRNA.	C11orf54	1.129213134	1.292384648
Homo sapiens Wilms tumor 1 associated protein (WTAP), transcript variant 3, mRNA.	WTAP	1.205786702	1.292384648
zr87e09.r1 NCI_CGAP_GCB1 Homo sapiens cDNA clone IMAGE:682696 5, mRNA sequence	http://genome-www4.stanford.edu/cgi-bin/SMD/source/sourceResult?choice=Gene&option=Name&criteria=	2.774743936	1.292384648
Homo sapiens ATPase, Ca++ transporting, plasma membrane 1 (ATP2B1), transcript variant 1, mRNA.	ATP2B1	1.21116468	1.292384648
Homo sapiens ADP-ribosylation factor-like 6 interacting protein 1 (ARL6IP1), mRNA.	ARL6IP1	1.357970105	1.292384648
wq85c04.x1 NCI_CGAP_GC6 Homo sapiens cDNA clone IMAGE:2478822 3, mRNA sequence	http://genome-www4.stanford.edu/cgi-bin/SMD/source/sourceResult?choice=Gene&option=Name&criteria=	1.115663041	1.292384648
Homo sapiens chromosome 8 open reading frame 45 (C8orf45), mRNA.	C8orf45	1.602585953	1.292384648
Homo sapiens mitogen-activated protein kinase kinase kinase 7 interacting protein 2 (MAP3K7IP2), mRNA.	MAP3K7IP2	1.410708735	1.292384648
Homo sapiens lectin, galactoside-binding, soluble, 8 (galectin 8) (LGALS8), transcript variant 1, mRNA.	LGALS8	1.610479131	1.292384648
BX098927 Soares_NFL_T_GBC_S1 Homo sapiens cDNA clone IMAGp998I203911, mRNA sequence	http://genome-www4.stanford.edu/cgi-bin/SMD/source/sourceResult?choice=Gene&option=Name&criteria=	1.161450752	1.292384648
Homo sapiens ER degradation enhancer, mannosidase alpha-like 3 (EDEM3), mRNA.	EDEM3	1.211310769	1.292384648
Homo sapiens pleckstrin homology domain containing, family F (with FYVE domain) member 2 (PLEKHF2), mRNA.	PLEKHF2	1.193457738	1.292384648
Homo sapiens RAB5A, member RAS oncogene family (RAB5A), mRNA.	RAB5A	1.307544002	1.292384648
Homo sapiens vanin 2 (VNN2), transcript variant 1, mRNA.	VNN2	1.880174971	1.292384648
Homo sapiens small nucleolar RNA, C/D box 36A (SNORD36A) on chromosome 9.	SNORD36A	1.141724547	1.292384648
RST1336 Athersys RAGE Library Homo sapiens cDNA, mRNA sequence	http://genome-www4.stanford.edu/cgi-bin/SMD/source/sourceResult?choice=Gene&option=Name&criteria=	1.106575907	1.292384648
Homo sapiens neural precursor cell expressed, developmentally down-regulated 9 (NEDD9), transcript variant 1, mRNA.	NEDD9	1.258850509	1.292384648
Homo sapiens chromosome 14 open reading frame 19 (C14orf19) on chromosome 14.	C14orf19	1.253708349	1.292384648
Homo sapiens leucine-rich repeat kinase 2 (LRRK2), mRNA.	LRRK2	1.355512079	1.844905237
Homo sapiens cyclin-dependent kinase 5, regulatory subunit 1 (p35) (CDK5R1), mRNA.	CDK5R1	1.276194552	1.844905237
Homo sapiens stem-loop binding protein (SLBP), mRNA.	SLBP	1.273046599	1.844905237
Homo sapiens ecotropic viral integration site 2B (EVI2B), mRNA.	EVI2B	1.457407017	1.844905237
Homo sapiens solute carrier family 16, member 12 (monocarboxylic acid transporter 12) (SLC16A12), mRNA.	SLC16A12	1.227353015	1.844905237
Homo sapiens mediator of cell motility 1 (MEMO1), mRNA.	MEMO1	1.229899468	1.844905237
Homo sapiens retinoblastoma-like 2 (p130) (RBL2), mRNA.	RBL2	1.238318724	1.844905237
DA380299 BRTHA2 Homo sapiens cDNA clone BRTHA2013452 5, mRNA sequence	http://genome-www4.stanford.edu/cgi-bin/SMD/source/sourceResult?choice=Gene&option=Name&criteria=	1.102702973	1.844905237
Homo sapiens ecotropic viral integration site 2A (EVI2A), transcript variant 2, mRNA.	EVI2A	1.780014157	1.844905237
Homo sapiens KIAA1033 (KIAA1033), mRNA.	KIAA1033	1.679126599	1.844905237
Homo sapiens heterogeneous nuclear ribonucleoprotein U (scaffold attachment factor A) (HNRNPU), transcript variant 2, mRNA.	HNRNPU	2.149802184	1.844905237
Homo sapiens chromosome 1 open reading frame 212 (C1orf212), mRNA.	C1orf212	1.351534831	1.844905237
Homo sapiens cytochrome c, somatic-like 1 (CYCSL1) on chromosome 6.	CYCSL1	1.570908527	1.844905237
Homo sapiens interferon regulatory factor 2 (IRF2), mRNA.	IRF2	1.305720894	1.844905237
Homo sapiens leukocyte immunoglobulin-like receptor, subfamily B (with TM and ITIM domains), member 1 (LILRB1), transcript variant 2, mRNA.	LILRB1	1.656156384	1.844905237
Homo sapiens cDNA: FLJ22720 fis, clone HSI14320	http://genome-www4.stanford.edu/cgi-bin/SMD/source/sourceResult?choice=Gene&option=Name&criteria=	1.301359705	1.844905237
Homo sapiens mortality factor 4 like 1 (MORF4L1), transcript variant 2, mRNA.	MORF4L1	1.298263299	1.844905237
PREDICTED: Homo sapiens similar to actin-like protein (LOC727848), mRNA.	LOC727848	1.296266126	1.844905237
Homo sapiens HEAT repeat containing 1 (HEATR1), mRNA.	HEATR1	1.278807648	1.844905237
Homo sapiens protein phosphatase 1, regulatory (inhibitor) subunit 12A (PPP1R12A), mRNA.	PPP1R12A	1.358458666	1.844905237
Homo sapiens hypothetical protein LOC552891 (LOC552891), mRNA.	LOC552891	1.459511417	1.844905237
Homo sapiens paraspeckle component 1 (PSPC1), transcript variant alpha, mRNA.	PSPC1	1.183125222	1.844905237
Homo sapiens muscleblind-like (Drosophila) (MBNL1), transcript variant 5, mRNA.	MBNL1	1.741534145	1.844905237
Homo sapiens catenin (cadherin-associated protein), beta 1, 88kDa (CTNNB1), mRNA.	CTNNB1	1.199118441	1.844905237
Homo sapiens PHD finger protein 20-like 1 (PHF20L1), transcript variant 2, mRNA.	PHF20L1	1.343776641	1.844905237
Homo sapiens regulator of G-protein signaling 19 (RGS19), transcript variant 1, mRNA.	RGS19	1.374050041	1.844905237
Homo sapiens SFRS protein kinase 2 (SRPK2), transcript variant 1, mRNA.	SRPK2	1.274896112	1.844905237
Homo sapiens ADP-ribosylation factor-like 8B (ARL8B), mRNA.	ARL8B	1.439367008	1.844905237
Homo sapiens COP9 constitutive photomorphogenic homolog subunit 2 (Arabidopsis) (COPS2), mRNA.	COPS2	1.252687703	1.844905237
Homo sapiens POM (POM121 homolog, rat) and ZP3 fusion (POMZP3), transcript variant 2, mRNA.	POMZP3	1.412763867	1.844905237
UI-H-FG1-bgl-i-19-0-UI.s1 NCI_CGAP_FG1 Homo sapiens cDNA clone UI-H-FG1-bgl-i-19-0-UI 3, mRNA sequence	http://genome-www4.stanford.edu/cgi-bin/SMD/source/sourceResult?choice=Gene&option=Name&criteria=	1.163680352	1.844905237
Homo sapiens family with sequence similarity 76, member A (FAM76A), mRNA.	FAM76A	1.205744308	1.844905237
Homo sapiens IFP38 (IFP38), mRNA.	IFP38	1.894255388	1.844905237
PREDICTED: Homo sapiens hypothetical protein LOC643882 (LOC643882), mRNA.	LOC643882	1.906524764	1.844905237
Homo sapiens acyl-CoA synthetase long-chain family member 1 (ACSL1), mRNA.	ACSL1	2.588361623	1.844905237
Homo sapiens KIAA1751 (KIAA1751), mRNA.	KIAA1751	2.617934856	1.844905237
Homo sapiens solute carrier family 36 (proton/amino acid symporter), member 1 (SLC36A1), mRNA.	SLC36A1	1.331293655	1.844905237
PREDICTED: Homo sapiens hypothetical protein LOC646849 (LOC646849), mRNA.	LOC646849	1.828764679	1.844905237
PREDICTED: Homo sapiens hypothetical protein LOC648852 (LOC648852), mRNA.	LOC648852	3.008946809	1.966451935
Homo sapiens chromosome 12 open reading frame 35 (C12orf35), mRNA.	C12orf35	1.379934057	1.966451935
Homo sapiens deltex 3-like (Drosophila) (DTX3L), mRNA.	DTX3L	1.191334049	1.966451935
Homo sapiens S100 calcium binding protein A12 (S100A12), mRNA.	S100A12	2.646958554	1.966451935
PREDICTED: Homo sapiens similar to hypothetical gene supported by AK123662 (LOC653496), mRNA.	LOC653496	1.233265818	1.966451935
PREDICTED: Homo sapiens similar to 60S acidic ribosomal protein P2 (LOC643949), mRNA.	LOC643949	2.363643749	1.966451935
Homo sapiens high-mobility group (nonhistone chromosomal) protein 1-like 1 (HMG1L1), mRNA.	HMG1L1	1.751306456	1.966451935
Homo sapiens hypothetical protein LOC158160 (LOC158160), transcript variant 1, mRNA.	LOC158160	1.193059829	1.966451935
Homo sapiens phosphonoformate immuno-associated protein 5 (PFAAP5), mRNA.	PFAAP5	1.288588563	1.966451935
Homo sapiens ring finger protein 19A (RNF19A), transcript variant 2, mRNA.	RNF19A	1.112039057	1.966451935
Homo sapiens U2 small nuclear RNA auxiliary factor 1 (U2AF1), transcript variant b, mRNA.	U2AF1	1.355205263	1.966451935
Homo sapiens topoisomerase (DNA) I pseudogene 2 (TOP1P2) on chromosome 22.	TOP1P2	1.30727832	1.966451935
Homo sapiens inhibitor of kappa light polypeptide gene enhancer in B-cells, kinase beta (IKBKB), mRNA.	IKBKB	1.198939887	1.966451935
Homo sapiens FK506 binding protein 14, 22 kDa (FKBP14), mRNA.	FKBP14	1.450366113	1.966451935
Homo sapiens PI-3-kinase-related kinase SMG-1 (SMG1), mRNA.	SMG1	1.225317213	1.966451935
Homo sapiens ubiquitin-like 3 (UBL3), mRNA.	UBL3	1.238521362	1.966451935
Homo sapiens lactamase, beta (LACTB), nuclear gene encoding mitochondrial protein, transcript variant 1, mRNA.	LACTB	1.167600094	1.966451935
Homo sapiens ubiquitin specific peptidase 6 (Tre-2 oncogene) (USP6), mRNA.	USP6	1.43857507	1.966451935
Homo sapiens lymphocyte cytosolic protein 2 (SH2 domain containing leukocyte protein of 76kDa) (LCP2), mRNA.	LCP2	1.329289337	1.966451935
PREDICTED: Homo sapiens similar to ribosomal protein S11 (LOC645138), mRNA.	LOC645138	2.54749036	1.966451935
PREDICTED: Homo sapiens hypothetical protein LOC645994 (LOC645994), mRNA.	LOC645994	1.121026305	1.966451935
Homo sapiens DC2 protein (DC2), mRNA.	DC2	1.350727502	1.966451935
Homo sapiens oxysterol binding protein-like 11 (OSBPL11), mRNA.	OSBPL11	1.354919464	1.966451935
RST11259 Athersys RAGE Library Homo sapiens cDNA, mRNA sequence	http://genome-www4.stanford.edu/cgi-bin/SMD/source/sourceResult?choice=Gene&option=Name&criteria=	1.11033721	1.966451935
7k73f05.x1 NCI_CGAP_GC6 Homo sapiens cDNA clone IMAGE:3481112 3, mRNA sequence	http://genome-www4.stanford.edu/cgi-bin/SMD/source/sourceResult?choice=Gene&option=Name&criteria=	1.105703565	1.966451935
PREDICTED: Homo sapiens hypothetical LOC647104 (LOC647104), mRNA.	LOC647104	1.343259671	1.966451935
Homo sapiens embryonic ectoderm development (EED), transcript variant 1, mRNA.	EED	1.22356102	1.966451935
Homo sapiens RAD21 homolog (S. pombe) (RAD21), mRNA.	RAD21	1.531566091	1.966451935
Homo sapiens hypothetical protein FLJ11151 (FLJ11151), transcript variant 1, mRNA.	FLJ11151	1.709000764	1.966451935
Homo sapiens splicing factor 3b, subunit 1, 155kDa (SF3B1), transcript variant 1, mRNA.	SF3B1	1.246527096	1.966451935
Homo sapiens ubiquitin-like domain containing CTD phosphatase 1 (UBLCP1), mRNA.	UBLCP1	1.53105797	1.966451935
Homo sapiens GDP dissociation inhibitor 2 (GDI2), mRNA.	GDI2	1.615494933	1.966451935
PREDICTED: Homo sapiens similar to protein phosphatase 1 regulatory subunit 14B (LOC648343), mRNA.	LOC648343	3.320462497	1.966451935
Homo sapiens cathepsin S (CTSS), mRNA.	CTSS	1.367434779	1.966451935
Homo sapiens chromosome 12 open reading frame 8 (C12orf8), mRNA.	C12orf8	1.198942534	1.966451935
Homo sapiens S100 calcium binding protein A11 (S100A11), mRNA.	S100A11	1.659645855	2.483848817
Homo sapiens Dicer1, Dcr-1 homolog (Drosophila) (DICER1), transcript variant 2, mRNA.	DICER1	1.277292101	2.483848817
PREDICTED: Homo sapiens KIAA0738 gene product, transcript variant 3 (KIAA0738), mRNA.	KIAA0738	1.097925937	2.483848817
Homo sapiens amylase, alpha 1B (salivary) (AMY1B), mRNA.	AMY1B	1.220193109	2.483848817
Homo sapiens SUMO1/sentrin specific peptidase 7 (SENP7), transcript variant 2, mRNA.	SENP7	1.601819291	2.483848817
PREDICTED: Homo sapiens similar to poly (ADP-ribose) polymerase family, member 8 (LOC645052), mRNA.	LOC645052	1.199992951	2.483848817
PREDICTED: Homo sapiens similar to Nucleosome binding protein 1 (Nucleosome binding protein 45) (NBP-45) (GARP45 protein), transcript variant 2 (LOC653135), mRNA.	LOC653135	1.060065729	2.483848817
Homo sapiens chromosome 6 open reading frame 62 (C6orf62), mRNA.	C6orf62	1.352006493	2.483848817
Homo sapiens family with sequence similarity 108, member B1 (FAM108B1), transcript variant 2, mRNA.	FAM108B1	1.345138894	2.483848817
Homo sapiens protein phosphatase 1, regulatory (inhibitor) subunit 15B (PPP1R15B), mRNA.	PPP1R15B	1.389676912	2.483848817
Homo sapiens DEAD (Asp-Glu-Ala-Asp) box polypeptide 59 (DDX59), transcript variant 1, mRNA.	DDX59	1.239658175	2.483848817
Homo sapiens MYC induced nuclear antigen (MINA), transcript variant 2, mRNA.	MINA	1.177108441	2.483848817
Homo sapiens peroxiredoxin 3 (PRDX3), nuclear gene encoding mitochondrial protein, transcript variant 1, mRNA.	PRDX3	1.32885105	2.483848817
Homo sapiens solute carrier family 2 (facilitated glucose transporter), member 14 (SLC2A14), mRNA.	SLC2A14	1.759201932	2.483848817
Homo sapiens succinate dehydrogenase complex, subunit A, flavoprotein pseudogene 1 (SDHALP1) on chromosome 3.	SDHALP1	1.088433024	2.483848817
Homo sapiens chromosome 14 open reading frame 108 (C14orf108), mRNA.	C14orf108	1.272793794	2.483848817
zg44g01.s1 Soares_pineal_gland_N3HPG Homo sapiens cDNA clone IMAGE:396240 3, mRNA sequence	http://genome-www4.stanford.edu/cgi-bin/SMD/source/sourceResult?choice=Gene&option=Name&criteria=	1.125959611	2.483848817
Homo sapiens islet cell autoantigen 1, 69kDa (ICA1), transcript variant 3, mRNA.	ICA1	2.097079413	2.483848817
Homo sapiens Rho GTPase activating protein 9 (ARHGAP9), transcript variant 3, mRNA.	ARHGAP9	1.514581036	2.483848817
Homo sapiens Fc fragment of IgG, low affinity IIc, receptor for (CD32) (FCGR2C), transcript variant 3, mRNA.	FCGR2C	1.362786818	2.483848817
Homo sapiens SH3 domain containing, Ysc84-like 1 (S. cerevisiae) (SH3YL1), mRNA.	SH3YL1	1.250685168	2.483848817
Homo sapiens heparanase (HPSE), mRNA.	HPSE	1.279627982	2.483848817
Homo sapiens CBF1 interacting corepressor (CIR), mRNA.	CIR	1.353337652	2.483848817
Homo sapiens metadherin (MTDH), mRNA.	MTDH	1.388894024	2.483848817
Homo sapiens cyclin D-type binding-protein 1 (CCNDBP1), transcript variant 1, mRNA.	CCNDBP1	1.546149768	2.483848817
Homo sapiens chromosome 6 open reading frame 211 (C6orf211), mRNA.	C6orf211	1.190058938	2.483848817
Homo sapiens hypothetical protein FLJ20718 (FLJ20718), transcript variant 1, mRNA.	FLJ20718	1.31499157	2.483848817
PREDICTED: Homo sapiens similar to Ras-related C3 botulinum toxin substrate 1 (p21-Rac1) (LOC651919), mRNA.	LOC651919	1.356914462	2.483848817
Homo sapiens vacuolar protein sorting 4 homolog B (S. cerevisiae) (VPS4B), mRNA.	VPS4B	1.337049208	2.483848817
Homo sapiens nucleosome assembly protein 1-like 1 (NAP1L1), transcript variant 1, mRNA.	NAP1L1	1.315118466	2.483848817
PREDICTED: Homo sapiens N-acetyltransferase 1 (arylamine N-acetyltransferase) (NAT1), mRNA.	NAT1	1.186158049	2.483848817
Homo sapiens transmembrane protein 14B (TMEM14B), mRNA.	TMEM14B	1.726843031	2.483848817
Homo sapiens chromosome 7 open reading frame 11 (C7orf11), mRNA.	C7orf11	1.189579405	2.483848817
PREDICTED: Homo sapiens similar to Ran-binding protein 2 (RanBP2) (Nuclear pore complex protein Nup358) (Nucleoporin Nup358) (358 kDa nucleoporin) (P270), transcript variant 7 (LOC653489), mRNA.	LOC653489	2.177553043	2.483848817
PREDICTED: Homo sapiens similar to junction-mediating and regulatory protein, transcript variant 5 (LOC642397), mRNA.	LOC642397	1.125343101	2.483848817
Homo sapiens chromosome 14 open reading frame 138 (C14orf138), transcript variant 1, mRNA.	C14orf138	1.297608202	2.483848817
Homo sapiens sorting nexin 10 (SNX10), mRNA.	SNX10	1.412977475	2.483848817
Homo sapiens H2A histone family, member Y (H2AFY), transcript variant 1, mRNA.	H2AFY	1.260042915	2.483848817
Homo sapiens nicotinamide nucleotide transhydrogenase (NNT), mRNA.	NNT	1.216195728	2.84178139
Homo sapiens vacuolar protein sorting 41 homolog (S. cerevisiae) (VPS41), transcript variant 1, mRNA.	VPS41	1.355917294	2.84178139
Homo sapiens clathrin, heavy chain (Hc) (CLTC), mRNA.	CLTC	1.401412151	2.84178139
EST74745 Pineal gland II Homo sapiens cDNA 5 end, mRNA sequence	http://genome-www4.stanford.edu/cgi-bin/SMD/source/sourceResult?choice=Gene&option=Name&criteria=	1.115340276	2.84178139
DA880232 PROST2 Homo sapiens cDNA clone PROST2019563 5, mRNA sequence	http://genome-www4.stanford.edu/cgi-bin/SMD/source/sourceResult?choice=Gene&option=Name&criteria=	1.151477214	2.84178139
Homo sapiens heterogeneous nuclear ribonucleoprotein A1 pseudogene (LOC728643) on chromosome 10.	LOC728643	1.5709517	2.84178139
Homo sapiens congenital dyserythropoietic anemia, type I (CDAN1), mRNA.	CDAN1	1.64058976	2.84178139
Homo sapiens oligonucleotide/oligosaccharide-binding fold containing 2A (OBFC2A), mRNA.	OBFC2A	1.466798266	2.84178139
Homo sapiens ubiquitin specific peptidase 49 (USP49), mRNA.	USP49	2.362690972	2.84178139
Homo sapiens CD58 molecule (CD58), mRNA.	CD58	1.351155484	2.84178139
Homo sapiens ferrochelatase (protoporphyria) (FECH), nuclear gene encoding mitochondrial protein, transcript variant 1, mRNA.	FECH	1.302704487	2.84178139
Homo sapiens transmembrane 6 superfamily member 1 (TM6SF1), mRNA.	TM6SF1	1.357042127	2.84178139
Homo sapiens hypothetical protein LOC284402 (LOC284402), mRNA.	LOC284402	1.130186477	2.84178139
Homo sapiens zinc finger protein 217 (ZNF217), mRNA.	ZNF217	1.357823534	2.84178139
Homo sapiens kelch repeat and BTB (POZ) domain containing 7 (KBTBD7), mRNA.	KBTBD7	1.473253724	2.84178139
Homo sapiens small nucleolar RNA, H/ACA box 32 (SNORA32) on chromosome 11.	SNORA32	1.337437761	2.84178139
Homo sapiens REV1 homolog (S. cerevisiae) (REV1), transcript variant 2, mRNA.	REV1	1.241092224	2.84178139
PREDICTED: Homo sapiens similar to HLA class I histocompatibility antigen, A-29 alpha chain precursor (MHC class I antigen A*29) (Aw-19), transcript variant 1 (LOC649864), mRNA.	LOC649864	1.22337254	2.84178139
Homo sapiens KIAA0261 (KIAA0261), mRNA.	KIAA0261	1.28718067	2.84178139
Homo sapiens RAB8B, member RAS oncogene family (RAB8B), mRNA.	RAB8B	1.370640665	2.84178139
Homo sapiens GIY-YIG domain containing 2 (GIYD2), transcript variant 2, mRNA.	GIYD2	1.134711874	2.84178139
Homo sapiens l(3)mbt-like 3 (Drosophila) (L3MBTL3), transcript variant 2, mRNA.	L3MBTL3	1.121186614	2.84178139
Homo sapiens dual-specificity tyrosine-(Y)-phosphorylation regulated kinase 1A (DYRK1A), transcript variant 5, mRNA.	DYRK1A	1.212161727	2.84178139
Homo sapiens zinc finger protein 557 (ZNF557), transcript variant 2, mRNA.	ZNF557	2.122832621	2.84178139
Homo sapiens cullin 4A (CUL4A), transcript variant 2, mRNA.	CUL4A	1.226167623	2.84178139
Homo sapiens ring finger protein 13 (RNF13), transcript variant 4, mRNA.	RNF13	1.267431389	2.84178139
tg52a04.x1 Soares_NFL_T_GBC_S1 Homo sapiens cDNA clone IMAGE:2112366 3 similar to contains PTR5.t3 PTR5 repetitive element ;, mRNA sequence	http://genome-www4.stanford.edu/cgi-bin/SMD/source/sourceResult?choice=Gene&option=Name&criteria=	1.111910317	2.84178139
Homo sapiens forty-two-three domain containing 1 (FYTTD1), transcript variant 2, mRNA.	FYTTD1	1.168883051	2.84178139
PREDICTED: Homo sapiens similar to Ig kappa chain V-I region HK102 precursor (LOC652694), mRNA.	LOC652694	1.633883874	2.84178139
Homo sapiens transmembrane protein 30A (TMEM30A), mRNA.	TMEM30A	1.392407072	2.84178139
PREDICTED: Homo sapiens chromosome 9 open reading frame 130 (C9orf130), mRNA.	C9orf130	2.26156137	2.84178139
PREDICTED: Homo sapiens similar to Tubulin alpha-2 chain (Alpha-tubulin 2), transcript variant 5 (LOC399942), mRNA.	LOC399942	1.476544257	2.84178139
Homo sapiens serine/threonine protein kinase MST4 (MST4), transcript variant 2, mRNA.	MST4	1.285422066	2.84178139
Homo sapiens ring finger protein 130 (RNF130), mRNA.	RNF130	1.531108934	2.84178139
Homo sapiens microsomal glutathione S-transferase 1 (MGST1), transcript variant 1a, mRNA.	MGST1	1.269422161	2.84178139
Homo sapiens ubiquitin-like modifier activating enzyme 3 (UBA3), transcript variant 2, mRNA.	UBA3	1.203675553	2.84178139
Homo sapiens similar to RIKEN cDNA 1700011J18 (LOC286187), mRNA.	LOC286187	1.104416683	2.84178139
PREDICTED: Homo sapiens similar to heterogeneous nuclear ribonucleoprotein A3, transcript variant 1 (LOC653115), mRNA.	LOC653115	1.335843173	2.84178139
Homo sapiens WAS/WASL interacting protein family, member 1 (WIPF1), transcript variant 2, mRNA.	WIPF1	1.242979517	2.84178139
Homo sapiens chromosome 18 open reading frame 32 (C18orf32), mRNA.	C18orf32	1.620089607	3.457838869
Homo sapiens LMBR1 domain containing 1 (LMBRD1), mRNA.	LMBRD1	1.285981358	3.457838869
Homo sapiens Rho GTPase activating protein 25 (ARHGAP25), transcript variant 1, mRNA.	ARHGAP25	1.155047834	3.457838869
Homo sapiens chromosome 1 open reading frame 43 (C1orf43), transcript variant 1, mRNA.	C1orf43	1.250386007	3.457838869
Homo sapiens NK6 transcription factor related, locus 1 (Drosophila) (NKX6-1), mRNA.	NKX6-1	1.170051308	3.457838869
Homo sapiens aminopeptidase puromycin sensitive (NPEPPS), mRNA.	NPEPPS	1.093607286	3.457838869
602351267F1 NIH_MGC_90 Homo sapiens cDNA clone IMAGE:4445969 5, mRNA sequence	http://genome-www4.stanford.edu/cgi-bin/SMD/source/sourceResult?choice=Gene&option=Name&criteria=	1.151597809	3.457838869
Homo sapiens centrosomal protein 63kDa (CEP63), transcript variant 4, mRNA.	CEP63	1.101773274	3.457838869
Homo sapiens zinc finger protein 398 (ZNF398), transcript variant 1, mRNA.	ZNF398	1.283164905	3.457838869
Homo sapiens calcium channel, voltage-dependent, L type, alpha 1S subunit (CACNA1S), mRNA.	CACNA1S	1.158575634	3.457838869
Homo sapiens cytochrome P450, family 1, subfamily B, polypeptide 1 (CYP1B1), mRNA.	CYP1B1	1.443500666	3.457838869
Homo sapiens RAB21, member RAS oncogene family (RAB21), mRNA.	RAB21	1.176323179	3.457838869
Homo sapiens coiled-coil domain containing 129 (CCDC129), mRNA.	CCDC129	1.102324179	3.457838869
Homo sapiens Friend leukemia virus integration 1 (FLI1), mRNA.	FLI1	1.473758243	3.457838869
Homo sapiens olfactory receptor, family 6, subfamily V, member 1 (OR6V1), mRNA.	OR6V1	1.10792715	3.457838869
PREDICTED: Homo sapiens hypothetical protein MGC12760, transcript variant 2 (MGC12760), mRNA.	MGC12760	1.561808382	3.457838869
Homo sapiens phospholipase A2, group IID (PLA2G2D), mRNA.	PLA2G2D	1.460691935	3.457838869
Homo sapiens chromosome 10 open reading frame 58 (C10orf58), mRNA.	C10orf58	1.423368027	3.457838869
BX392612 Homo sapiens PLACENTA COT 25-NORMALIZED Homo sapiens cDNA clone CS0DI027YF05 3-PRIME, mRNA sequence	http://genome-www4.stanford.edu/cgi-bin/SMD/source/sourceResult?choice=Gene&option=Name&criteria=	1.106869978	3.457838869
Homo sapiens UTP18, small subunit (SSU) processome component, homolog (yeast) (UTP18), mRNA.	UTP18	1.191631252	3.457838869
Homo sapiens ribosomal protein L14 (RPL14), transcript variant 1, mRNA.	RPL14	2.385088586	3.457838869
UI-E-EO0-ahw-j-15-0-UI.s1 UI-E-EO0 Homo sapiens cDNA clone UI-E-EO0-ahw-j-15-0-UI 3, mRNA sequence	http://genome-www4.stanford.edu/cgi-bin/SMD/source/sourceResult?choice=Gene&option=Name&criteria=	1.088204105	3.457838869
Homo sapiens zinc finger, DHHC-type containing 13 (ZDHHC13), transcript variant 1, mRNA.	ZDHHC13	1.129321171	3.457838869
Homo sapiens hypothetical protein MGC4655 (MGC4655), mRNA.	MGC4655	1.109953684	3.457838869
Homo sapiens pregnancy specific beta-1-glycoprotein 3 (PSG3), mRNA.	PSG3	1.310418088	3.457838869
PREDICTED: Homo sapiens similar to ribosomal protein L36 (LOC651453), mRNA.	LOC651453	1.590363105	3.457838869
PREDICTED: Homo sapiens similar to 60S ribosomal protein L27a (LOC649593), mRNA.	LOC649593	1.111869434	3.457838869
Homo sapiens family with sequence similarity 119, member A (FAM119A), mRNA.	FAM119A	1.449113505	3.457838869
Homo sapiens SAM domain, SH3 domain and nuclear localization signals 1 (SAMSN1), mRNA.	SAMSN1	1.40108393	3.457838869
Homo sapiens chromosome 3 open reading frame 17 (C3orf17), transcript variant 2, mRNA.	C3orf17	1.105112425	3.457838869
Homo sapiens synapse associated protein 1, SAP47 homolog (Drosophila) (SYAP1), mRNA.	SYAP1	1.526987674	3.457838869
PREDICTED: Homo sapiens similar to similar to RPL23AP7 protein (LOC728481), mRNA.	LOC728481	1.820462411	3.457838869
Homo sapiens pyrophosphatase (inorganic) 2 (PPA2), nuclear gene encoding mitochondrial protein, transcript variant 2, mRNA.	PPA2	1.86613551	3.457838869
ze62d12.r1 Soares retina N2b4HR Homo sapiens cDNA clone IMAGE:363575 5, mRNA sequence	http://genome-www4.stanford.edu/cgi-bin/SMD/source/sourceResult?choice=Gene&option=Name&criteria=	1.134818	3.457838869
Homo sapiens protein phosphatase 2 (formerly 2A), catalytic subunit, beta isoform (PPP2CB), transcript variant 1, mRNA.	PPP2CB	1.289182036	3.457838869
Homo sapiens protein kinase, cAMP-dependent, regulatory, type I, alpha (tissue specific extinguisher 1) (PRKAR1A), transcript variant 3, mRNA.	PRKAR1A	1.324784109	3.457838869
Homo sapiens glutamate receptor, ionotrophic, AMPA 3 (GRIA3), transcript variant 3, mRNA.	GRIA3	1.112826334	3.457838869
Homo sapiens F-box and leucine-rich repeat protein 5 (FBXL5), transcript variant 1, mRNA.	FBXL5	1.25060535	3.457838869
PREDICTED: Homo sapiens hypothetical protein LOC144678 (LOC144678), mRNA.	LOC144678	1.083691418	3.457838869
BX105693 Soares melanocyte 2NbHM Homo sapiens cDNA clone IMAGp998I18649, mRNA sequence	http://genome-www4.stanford.edu/cgi-bin/SMD/source/sourceResult?choice=Gene&option=Name&criteria=	1.088890893	3.457838869
Homo sapiens methyltransferase like 7A (METTL7A), mRNA.	METTL7A	1.750286003	3.457838869
Homo sapiens ELL associated factor 1 (EAF1), mRNA.	EAF1	1.432121263	3.457838869
Homo sapiens telomeric repeat binding factor 2, interacting protein (TERF2IP), mRNA.	TERF2IP	1.253385179	3.457838869
MGC4.2.1.4.1.F12.F.1 NIH_MGC_331 Homo sapiens cDNA clone MGC4.2.1.4.1.F12, mRNA sequence	http://genome-www4.stanford.edu/cgi-bin/SMD/source/sourceResult?choice=Gene&option=Name&criteria=	1.174234506	3.457838869
Homo sapiens PRP4 pre-mRNA processing factor 4 homolog B (yeast) (PRPF4B), transcript variant 1, mRNA.	PRPF4B	1.260935215	3.457838869
Homo sapiens solute carrier family 30 (zinc transporter), member 6 (SLC30A6), mRNA.	SLC30A6	1.142372216	3.457838869
Homo sapiens chromosome 13 open reading frame 7 (C13orf7), mRNA.	C13orf7	1.389348408	3.457838869
AGENCOURT_7946130 NIH_MGC_82 Homo sapiens cDNA clone IMAGE:6105282 5, mRNA sequence	http://genome-www4.stanford.edu/cgi-bin/SMD/source/sourceResult?choice=Gene&option=Name&criteria=	1.128730634	3.457838869
Homo sapiens chromosome 6 open reading frame 115 (C6orf115), mRNA.	C6orf115	1.265179904	3.457838869
Homo sapiens HERPUD family member 2 (HERPUD2), mRNA.	HERPUD2	1.249662463	3.457838869
Homo sapiens phosphatidylinositol binding clathrin assembly protein (PICALM), transcript variant 1, mRNA.	PICALM	1.323203826	3.457838869
Homo sapiens jumonji domain containing 1A (JMJD1A), mRNA.	JMJD1A	1.338433345	3.457838869
Homo sapiens mitochondrial ribosomal protein S35 (MRPS35), nuclear gene encoding mitochondrial protein, mRNA.	MRPS35	1.273812026	3.457838869
Homo sapiens chromosome 6 open reading frame 111 (C6orf111), mRNA.	C6orf111	1.244975263	3.457838869
Homo sapiens histidine ammonia-lyase (HAL), mRNA.	HAL	1.524899092	4.137336992
Homo sapiens similar to hypothetical protein FLJ13841 (LOC146325), mRNA.	LOC146325	1.122035195	4.137336992
PREDICTED: Homo sapiens similar to ribosomal protein L4 (LOC158345), mRNA.	LOC158345	2.156578883	4.137336992
Homo sapiens RAP2C, member of RAS oncogene family (RAP2C), mRNA.	RAP2C	1.41619969	4.137336992
Homo sapiens zinc binding alcohol dehydrogenase, domain containing 1 (ZADH1), mRNA.	ZADH1	1.763842928	4.137336992
PREDICTED: Homo sapiens similar to H3 histone, family 2 isoform 2 (LOC653604), mRNA.	LOC653604	1.19707209	4.137336992
Homo sapiens PQ loop repeat containing 3 (PQLC3), mRNA.	PQLC3	1.370630186	4.137336992
Homo sapiens syntaxin binding protein 3 (STXBP3), mRNA.	STXBP3	1.23836133	4.137336992
Homo sapiens rhomboid, veinlet-like 2 (Drosophila) (RHBDL2), mRNA.	RHBDL2	1.759389319	4.137336992
Homo sapiens eukaryotic translation initiation factor 3, subunit M (EIF3M), mRNA.	EIF3M	1.37874448	4.137336992
PREDICTED: Homo sapiens hypothetical protein LOC650139, transcript variant 1 (LOC650140), mRNA.	LOC650140	1.321794505	4.137336992
Homo sapiens NLR family, pyrin domain containing 8 (NLRP8), mRNA.	NLRP8	1.511935005	4.137336992
Homo sapiens ATP-binding cassette, sub-family G (WHITE), member 1 (ABCG1), transcript variant 7, mRNA.	ABCG1	1.374635467	4.137336992
PREDICTED: Homo sapiens similar to Recombining binding protein suppressor of hairless (J kappa-recombination signal-binding protein) (RBP-J kappa) (RBP-J) (RBP-JK) (CBF-1) (NY-REN-30 antigen) (LOC652675), mRNA.	LOC652675	1.355144456	4.137336992
RST39766 Athersys RAGE Library Homo sapiens cDNA, mRNA sequence	http://genome-www4.stanford.edu/cgi-bin/SMD/source/sourceResult?choice=Gene&option=Name&criteria=	1.100222654	4.137336992
Homo sapiens folliculin interacting protein 1 (FNIP1), transcript variant 2, mRNA.	FNIP1	1.492607375	4.137336992
Homo sapiens protein kinase D2 (PRKD2), mRNA.	PRKD2	1.274674098	4.137336992
Homo sapiens nuclear DNA-binding protein (C1D), transcript variant 1, mRNA.	C1D	1.201881773	4.137336992
Homo sapiens FSHD region gene 1 (FRG1), mRNA.	FRG1	1.309600265	4.137336992
DB341666 TESTI4 Homo sapiens cDNA clone TESTI4045209 3, mRNA sequence	http://genome-www4.stanford.edu/cgi-bin/SMD/source/sourceResult?choice=Gene&option=Name&criteria=	1.140646483	4.137336992
Homo sapiens acyl-CoA synthetase long-chain family member 4 (ACSL4), transcript variant 1, mRNA.	ACSL4	1.690094516	4.137336992
PREDICTED: Homo sapiens hypothetical gene supported by BC042042 (LOC440704), mRNA.	LOC440704	2.170430353	4.137336992
Homo sapiens catalase (CAT), mRNA.	CAT	1.992175765	4.137336992
Homo sapiens Janus kinase 2 (a protein tyrosine kinase) (JAK2), mRNA.	JAK2	1.204442186	4.137336992
Homo sapiens sorting nexin 14 (SNX14), transcript variant 2, mRNA.	SNX14	1.234121156	4.137336992
Homo sapiens interleukin 18 (interferon-gamma-inducing factor) (IL18), mRNA.	IL18	1.417889696	4.137336992
Homo sapiens high-mobility group nucleosomal binding domain 2 (HMGN2), mRNA.	HMGN2	1.272709079	4.137336992
Homo sapiens GA binding protein transcription factor, alpha subunit 60kDa (GABPA), mRNA.	GABPA	1.120995516	4.137336992
Homo sapiens syndecan 1 (SDC1), transcript variant 2, mRNA.	SDC1	1.214504678	4.137336992
Homo sapiens X-ray repair complementing defective repair in Chinese hamster cells 2 (XRCC2), mRNA.	XRCC2	1.431201354	4.137336992
Homo sapiens ubiquitin-conjugating enzyme E2W (putative) (UBE2W), transcript variant 2, mRNA.	UBE2W	1.164253415	4.137336992
Homo sapiens interleukin 10 (IL10), mRNA.	IL10	1.37344598	4.137336992
Homo sapiens TAF7 RNA polymerase II, TATA box binding protein (TBP)-associated factor, 55kDa (TAF7), mRNA.	TAF7	1.314367486	4.137336992
Homo sapiens nuclear receptor binding protein 1 (NRBP1), mRNA.	NRBP1	1.102815899	4.137336992
Homo sapiens ADP-dependent glucokinase (ADPGK), mRNA.	ADPGK	1.19886545	4.137336992
Homo sapiens acidic (leucine-rich) nuclear phosphoprotein 32 family, member C (ANP32C), mRNA.	ANP32C	1.222357186	4.137336992
Homo sapiens solute carrier family 5 (iodide transporter), member 8 (SLC5A8), mRNA.	SLC5A8	1.963756489	4.137336992
Homo sapiens zinc finger protein 644 (ZNF644), transcript variant 3, mRNA.	ZNF644	1.218550784	4.137336992
PREDICTED: Homo sapiens similar to mitochondrial ribosomal protein L20, transcript variant 2 (LOC642393), mRNA.	LOC642393	1.297183083	4.137336992
Homo sapiens nuclear receptor coactivator 1 (NCOA1), transcript variant 3, mRNA.	NCOA1	1.500733818	4.137336992
PREDICTED: Homo sapiens hypothetical protein LOC648733 (LOC648733), mRNA.	LOC648733	1.216642914	4.137336992
AGENCOURT_10399873 NIH_MGC_82 Homo sapiens cDNA clone IMAGE:6618206 5, mRNA sequence	http://genome-www4.stanford.edu/cgi-bin/SMD/source/sourceResult?choice=Gene&option=Name&criteria=	1.109727843	4.137336992
Homo sapiens leptin (obesity homolog, mouse) (LEP), mRNA.	LEP	1.503795217	4.137336992
Homo sapiens succinate dehydrogenase complex, subunit D, integral membrane protein (SDHD), nuclear gene encoding mitochondrial protein, mRNA.	SDHD	1.166151353	4.137336992
Homo sapiens interferon induced transmembrane protein 1 (9-27) (IFITM1), mRNA.	IFITM1	1.648452229	4.137336992
Homo sapiens neuropeptide VF precursor (NPVF), mRNA.	NPVF	1.124653183	4.137336992
PREDICTED: Homo sapiens COBW-like placental protein (DC36), mRNA.	DC36	1.183021698	4.137336992
Homo sapiens JAZF zinc finger 1 (JAZF1), mRNA.	JAZF1	1.378830512	4.137336992
Homo sapiens DMC1 dosage suppressor of mck1 homolog, meiosis-specific homologous recombination (yeast) (DMC1), mRNA.	DMC1	1.493230476	4.137336992
yf67e05.r1 Soares infant brain 1NIB Homo sapiens cDNA clone IMAGE:27056 5, mRNA sequence	http://genome-www4.stanford.edu/cgi-bin/SMD/source/sourceResult?choice=Gene&option=Name&criteria=	1.159942454	4.137336992
Homo sapiens C-type lectin domain family 7, member A (CLEC7A), transcript variant 5, mRNA.	CLEC7A	1.482922613	4.137336992
UI-H-BI2-aht-c-08-0-UI.s1 NCI_CGAP_Sub4 Homo sapiens cDNA clone IMAGE:2727927 3, mRNA sequence	http://genome-www4.stanford.edu/cgi-bin/SMD/source/sourceResult?choice=Gene&option=Name&criteria=	1.143846018	4.137336992
Homo sapiens metallothionein 1 pseudogene 2 (MT1P2), mRNA.	MT1P2	1.185346948	4.137336992
PREDICTED: Homo sapiens similar to Ornithine aminotransferase, mitochondrial precursor (Ornithine--oxo-acid aminotransferase) (LOC648399), mRNA.	LOC648399	1.170254039	4.137336992
