# Supplementary material for: Metabolic changes in type 2 diabetes are reflected in peripheral blood cells, revealing aberrant cytotoxicity, a viral signature, and hypoxia inducible factor activity
Source: BMC Med Genomics. 2015 May 9;8:20. doi: 10.1186/s12920-015-0096-y (PMC4446948; doi:10.1186/s12920-015-0096-y)
Supplement: Additional file 2: — Genes expressed at lower levels in T2DM patients compared to individuals with MetS. Statistical analysis was performed using the SAM package. A q value <5 % is considered significant. [file 12920_2015_96_MOESM2_ESM.txt]

Gene ID	Gene Name	Fold Change	q-value(%)
Homo sapiens PHD finger protein 15 (PHF15), mRNA.	PHF15	0.60125595	0
Homo sapiens ras homolog gene family, member Q (RHOQ), mRNA.	RHOQ	0.652173559	0
Homo sapiens mindbomb homolog 2 (Drosophila) (MIB2), mRNA.	MIB2	0.777923028	0
Homo sapiens solute carrier family 30 (zinc transporter), member 7 (SLC30A7), mRNA.	SLC30A7	0.654508014	0
Homo sapiens protein phosphatase 2, regulatory subunit B', epsilon isoform (PPP2R5E), mRNA.	PPP2R5E	0.694702013	0
Homo sapiens chromosome 1 open reading frame 71 (C1orf71), mRNA.	C1orf71	0.475285068	0
Homo sapiens PAP associated domain containing 5 (PAPD5), transcript variant 2, mRNA.	PAPD5	0.68191721	0
Homo sapiens splicing factor, arginine/serine-rich 4 (SFRS4), mRNA.	SFRS4	0.679687107	0
Homo sapiens chromosome 16 open reading frame 58 (C16orf58), mRNA.	C16orf58	0.701230309	0
Homo sapiens chromosome 20 open reading frame 116 (C20orf116), mRNA.	C20orf116	0.677215775	0
Homo sapiens protein tyrosine phosphatase, non-receptor type 6 (PTPN6), transcript variant 2, mRNA.	PTPN6	0.745372183	0
Homo sapiens methylphosphate capping enzyme (MEPCE), mRNA.	MEPCE	0.603728238	0
Homo sapiens LIM domain containing preferred translocation partner in lipoma (LPP), mRNA.	LPP	0.638838451	0
BX093763 Soares_fetal_heart_NbHH19W Homo sapiens cDNA clone IMAGp998N10870, mRNA sequence	http://genome-www4.stanford.edu/cgi-bin/SMD/source/sourceResult?choice=Gene&option=Name&criteria=	0.696693378	0
BX105338 Soares_pregnant_uterus_NbHPU Homo sapiens cDNA clone IMAGp998C114347, mRNA sequence	http://genome-www4.stanford.edu/cgi-bin/SMD/source/sourceResult?choice=Gene&option=Name&criteria=	0.555175988	0.388717243
Homo sapiens KIAA0182 (KIAA0182), mRNA.	KIAA0182	0.730950887	0.388717243
Homo sapiens malate dehydrogenase 2, NAD (mitochondrial) (MDH2), nuclear gene encoding mitochondrial protein, mRNA.	MDH2	0.561353651	0.388717243
Homo sapiens similar to CG14977-PA (LOC389541), mRNA.	LOC389541	0.647476696	0.388717243
Homo sapiens integrator complex subunit 3 (INTS3), mRNA.	INTS3	0.761944767	0.388717243
Homo sapiens proteasome (prosome, macropain) 26S subunit, ATPase, 3 (PSMC3), mRNA.	PSMC3	0.699366459	0.388717243
Homo sapiens golgi phosphoprotein 4 (GOLPH4), mRNA.	GOLPH4	0.843989844	0.388717243
Homo sapiens COP9 constitutive photomorphogenic homolog subunit 7A (Arabidopsis) (COPS7A), mRNA.	COPS7A	0.712622033	0.388717243
Homo sapiens glutamine-fructose-6-phosphate transaminase 2 (GFPT2), mRNA.	GFPT2	0.875348515	0.388717243
Homo sapiens carbohydrate (chondroitin 4) sulfotransferase 12 (CHST12), mRNA.	CHST12	0.773402963	0.388717243
Homo sapiens MYC binding protein 2 (MYCBP2), mRNA.	MYCBP2	0.679710405	0.388717243
Homo sapiens chromosome 11 open reading frame 59 (C11orf59), mRNA.	C11orf59	0.712832958	0.388717243
Homo sapiens integrin alpha FG-GAP repeat containing 3 (ITFG3), mRNA.	ITFG3	0.770446779	0.388717243
Homo sapiens speckle-type POZ protein (SPOP), transcript variant 5, mRNA.	SPOP	0.616172269	0.388717243
Homo sapiens N-myristoyltransferase 1 (NMT1), mRNA.	NMT1	0.7383688	0.388717243
Homo sapiens DNA fragmentation factor, 45kDa, alpha polypeptide (DFFA), transcript variant 1, mRNA.	DFFA	0.679556085	0.626024024
Homo sapiens stress-induced-phosphoprotein 1 (Hsp70/Hsp90-organizing protein) (STIP1), mRNA.	STIP1	0.732691454	0.626024024
Homo sapiens RNA binding motif protein 14 (RBM14), mRNA.	RBM14	0.569542301	0.870564659
PREDICTED: Homo sapiens SAPS domain family, member 2, transcript variant 2 (SAPS2), mRNA.	SAPS2	0.719509573	0.870564659
Homo sapiens Coenzyme A synthase (COASY), transcript variant 4, mRNA.	COASY	0.717636059	0.870564659
Homo sapiens forkhead box J2 (FOXJ2), mRNA.	FOXJ2	0.628856222	0.870564659
Homo sapiens SET domain containing 1A (SETD1A), mRNA.	SETD1A	0.678946046	0.870564659
Homo sapiens proliferation-associated 2G4, 38kDa (PA2G4), mRNA.	PA2G4	0.684853547	0.870564659
Homo sapiens coiled-coil domain containing 92 (CCDC92), mRNA.	CCDC92	0.682580511	0.870564659
Homo sapiens splicing factor 3b, subunit 2, 145kDa (SF3B2), mRNA.	SF3B2	0.719142778	0.870564659
Homo sapiens G-protein signaling modulator 3 (AGS3-like, C. elegans) (GPSM3), mRNA.	GPSM3	0.649077918	0.870564659
Homo sapiens major facilitator superfamily domain containing 5 (MFSD5), mRNA.	MFSD5	0.726806349	0.870564659
Homo sapiens cytoplasmic FMR1 interacting protein 2 (CYFIP2), transcript variant 3, mRNA.	CYFIP2	0.581257773	0.870564659
PREDICTED: Homo sapiens similar to hypothetical protein MGC40405, transcript variant 1 (LOC653158), mRNA.	LOC653158	0.64914148	0.870564659
Homo sapiens splicing factor 3b, subunit 4, 49kDa (SF3B4), mRNA.	SF3B4	0.566549393	0.870564659
Homo sapiens ubiquilin 4 (UBQLN4), mRNA.	UBQLN4	0.666371088	1.204239297
BX100093 Soares_pregnant_uterus_NbHPU Homo sapiens cDNA clone IMAGp998M121115, mRNA sequence	http://genome-www4.stanford.edu/cgi-bin/SMD/source/sourceResult?choice=Gene&option=Name&criteria=	0.894295882	1.204239297
Homo sapiens SHC (Src homology 2 domain containing) transforming protein 1 (SHC1), transcript variant 2, mRNA.	SHC1	0.830992853	1.204239297
Homo sapiens keratinocyte associated protein 2 (KRTCAP2), mRNA.	KRTCAP2	0.612846672	1.204239297
Homo sapiens synovial apoptosis inhibitor 1, synoviolin (SYVN1), transcript variant 1, mRNA.	SYVN1	0.689934165	1.204239297
Homo sapiens apoptosis antagonizing transcription factor (AATF), mRNA.	AATF	0.732616816	1.204239297
Homo sapiens heterogeneous nuclear ribonucleoprotein R (HNRPR), mRNA.	HNRPR	0.788313492	1.204239297
Homo sapiens interleukin 27 receptor, alpha (IL27RA), mRNA.	IL27RA	0.761895992	1.204239297
Homo sapiens splicing factor, arginine/serine-rich 15 (SFRS15), mRNA.	SFRS15	0.751168113	1.204239297
Homo sapiens zinc finger protein 212 (ZNF212), mRNA.	ZNF212	0.786249201	1.204239297
Homo sapiens chromosome 7 open reading frame 54 (C7orf54), mRNA.	C7orf54	0.685351341	1.204239297
Homo sapiens vascular cell adhesion molecule 1 (VCAM1), transcript variant 2, mRNA.	VCAM1	0.861858402	1.204239297
Homo sapiens tumor suppressing subtransferable candidate 4 (TSSC4), mRNA.	TSSC4	0.645187857	1.204239297
Homo sapiens c-src tyrosine kinase (CSK), mRNA.	CSK	0.685115954	1.204239297
Homo sapiens nuclear pore complex interacting protein pseudogene (LOC613037) on chromosome 16.	LOC613037	0.633908839	1.204239297
Homo sapiens annexin A11 (ANXA11), transcript variant c, mRNA.	ANXA11	0.737543619	1.204239297
Homo sapiens suppressor of variegation 3-9 homolog 1 (Drosophila) (SUV39H1), mRNA.	SUV39H1	0.853578685	1.204239297
Homo sapiens RAB GTPase activating protein 1 (RABGAP1), mRNA.	RABGAP1	0.660128203	1.204239297
Homo sapiens histone cluster 1, H2ae (HIST1H2AE), mRNA.	HIST1H2AE	0.821068917	1.292384648
Homo sapiens breast cancer metastasis suppressor 1 (BRMS1), transcript variant 3, mRNA.	BRMS1	0.805258087	1.292384648
Homo sapiens splicing factor 3a, subunit 2, 66kDa (SF3A2), mRNA.	SF3A2	0.646863394	1.292384648
Homo sapiens lysophosphatidic acid receptor 5 (LPAR5), mRNA.	LPAR5	0.604542184	1.292384648
Homo sapiens centrin, EF-hand protein, 2 (CETN2), mRNA.	CETN2	0.699026954	1.292384648
Homo sapiens family with sequence similarity 62 (C2 domain containing), member A (FAM62A), mRNA.	FAM62A	0.649575069	1.292384648
Homo sapiens B-cell receptor-associated protein 29 (BCAP29), transcript variant 3, mRNA.	BCAP29	0.860707191	1.292384648
Homo sapiens NIK and IKK{beta} binding protein (NIBP), mRNA.	NIBP	0.739673645	1.292384648
Homo sapiens MBD2-interacting zinc finger (MIZF), transcript variant 1, mRNA.	MIZF	0.861661933	1.292384648
ta96c03.x1 NCI_CGAP_Lu26 Homo sapiens cDNA clone IMAGE:2051908 3, mRNA sequence	http://genome-www4.stanford.edu/cgi-bin/SMD/source/sourceResult?choice=Gene&option=Name&criteria=	0.674043405	1.292384648
Homo sapiens zinc finger protein 828 (ZNF828), mRNA.	ZNF828	0.705725092	1.292384648
Homo sapiens serine/threonine kinase 36, fused homolog (Drosophila) (STK36), mRNA.	STK36	0.725182838	1.292384648
Homo sapiens coiled-coil domain containing 12 (CCDC12), mRNA.	CCDC12	0.64601903	1.292384648
Homo sapiens LSM2 homolog, U6 small nuclear RNA associated (S. cerevisiae) (LSM2), mRNA.	LSM2	0.555212614	1.292384648
Homo sapiens rho/rac guanine nucleotide exchange factor (GEF) 2 (ARHGEF2), mRNA.	ARHGEF2	0.553613646	1.292384648
Homo sapiens CDC42 binding protein kinase gamma (DMPK-like) (CDC42BPG), mRNA.	CDC42BPG	0.896417634	1.292384648
Homo sapiens checkpoint suppressor 1 (CHES1), mRNA.	CHES1	0.623218369	1.292384648
Homo sapiens apoptosis-inducing factor, mitochondrion-associated, 1 (AIFM1), nuclear gene encoding mitochondrial protein, transcript variant 3, mRNA.	AIFM1	0.793872653	1.292384648
Homo sapiens RNA binding motif protein 42 (RBM42), mRNA.	RBM42	0.740656301	1.292384648
PREDICTED: Homo sapiens heterogeneous nuclear ribonucleoprotein U-like 2 (HNRPUL2), mRNA.	HNRPUL2	0.821511209	1.292384648
Homo sapiens WD repeat domain 22 (WDR22), mRNA.	WDR22	0.819658776	1.292384648
Homo sapiens family with sequence similarity 46, member A (FAM46A), mRNA.	FAM46A	0.705077837	1.844905237
Homo sapiens alveolar soft part sarcoma chromosome region, candidate 1 (ASPSCR1), mRNA.	ASPSCR1	0.700471343	1.844905237
Homo sapiens family with sequence similarity 3, member A (FAM3A), mRNA.	FAM3A	0.603661279	1.844905237
Homo sapiens SAFB-like, transcription modulator (SLTM), transcript variant 1, mRNA.	SLTM	0.825190964	1.844905237
Homo sapiens arsenate resistance protein 2 (ARS2), transcript variant 1, mRNA.	ARS2	0.769198325	1.844905237
Homo sapiens ribosomal protein S15 (RPS15), mRNA.	RPS15	0.762594989	1.844905237
Homo sapiens ATP synthase, H+ transporting, mitochondrial F1 complex, delta subunit (ATP5D), nuclear gene encoding mitochondrial protein, transcript variant 1, mRNA.	ATP5D	0.709486204	1.844905237
Homo sapiens inositol 1,4,5-trisphosphate 3-kinase B (ITPKB), mRNA.	ITPKB	0.703176061	1.844905237
Homo sapiens Scm-like with four mbt domains 1 (SFMBT1), transcript variant 3, mRNA.	SFMBT1	0.814774155	1.844905237
Homo sapiens signal recognition particle 68kDa (SRP68), mRNA.	SRP68	0.806101254	1.844905237
Homo sapiens protein inhibitor of activated STAT, 4 (PIAS4), mRNA.	PIAS4	0.645215457	1.844905237
PREDICTED: Homo sapiens KIAA0220-like protein, transcript variant 16 (LOC23117), mRNA.	LOC23117	0.805311233	1.844905237
PREDICTED: Homo sapiens similar to myeloid/lymphoid or mixed-lineage leukemia 3 isoform 2 (LOC642678), mRNA.	LOC642678	0.798319775	1.844905237
Homo sapiens proteasome (prosome, macropain) activator subunit 3 (PA28 gamma; Ki) (PSME3), transcript variant 1, mRNA.	PSME3	0.76490484	1.844905237
Homo sapiens brain and reproductive organ-expressed (TNFRSF1A modulator) (BRE), transcript variant 5, mRNA.	BRE	0.794853804	1.844905237
Homo sapiens ataxin 2 (ATXN2), mRNA.	ATXN2	0.737142548	1.844905237
Homo sapiens solute carrier family 27 (fatty acid transporter), member 3 (SLC27A3), mRNA.	SLC27A3	0.69037943	1.844905237
Homo sapiens polypyrimidine tract binding protein 1 (PTBP1), transcript variant 1, mRNA.	PTBP1	0.653976856	1.844905237
Homo sapiens kelch domain containing 3 (KLHDC3), mRNA.	KLHDC3	0.726811476	1.844905237
Homo sapiens FAD1 flavin adenine dinucleotide synthetase homolog (S. cerevisiae) (FLAD1), transcript variant 2, mRNA.	FLAD1	0.767193403	1.844905237
Homo sapiens PTK2 protein tyrosine kinase 2 (PTK2), transcript variant 2, mRNA.	PTK2	0.687032516	1.844905237
Homo sapiens proline, glutamic acid and leucine rich protein 1 (PELP1), mRNA.	PELP1	0.811696039	1.844905237
Homo sapiens KIAA0859 (KIAA0859), transcript variant 1, mRNA.	KIAA0859	0.709116395	1.844905237
Homo sapiens zinc finger protein, multitype 1 (ZFPM1), mRNA.	ZFPM1	0.792950194	1.844905237
Homo sapiens phosphatidylinositol 4-kinase, catalytic, beta (PI4KB), mRNA.	PI4KB	0.765680125	1.844905237
Homo sapiens amyloid beta (A4) precursor protein-binding, family A, member 3 (X11-like 2) (APBA3), mRNA.	APBA3	0.811079403	1.844905237
zw75f12.s1 Soares_testis_NHT Homo sapiens cDNA clone IMAGE:782063 3, mRNA sequence	http://genome-www4.stanford.edu/cgi-bin/SMD/source/sourceResult?choice=Gene&option=Name&criteria=	0.873016226	1.966451935
Homo sapiens eukaryotic translation elongation factor 2 (EEF2), mRNA.	EEF2	0.633176996	1.966451935
AGENCOURT_7908225 NIH_MGC_82 Homo sapiens cDNA clone IMAGE:6102519 5, mRNA sequence	http://genome-www4.stanford.edu/cgi-bin/SMD/source/sourceResult?choice=Gene&option=Name&criteria=	0.896132318	1.966451935
Homo sapiens pumilio homolog 1 (Drosophila) (PUM1), transcript variant 1, mRNA.	PUM1	0.660697479	1.966451935
Homo sapiens chromosome 20 open reading frame 29 (C20orf29), mRNA.	C20orf29	0.851307467	1.966451935
Homo sapiens SWI/SNF related, matrix associated, actin dependent regulator of chromatin, subfamily a, member 4 (SMARCA4), mRNA.	SMARCA4	0.766869391	1.966451935
Homo sapiens serine/threonine kinase 4 (STK4), mRNA.	STK4	0.68675745	1.966451935
Homo sapiens proteasome (prosome, macropain) subunit, beta type, 5 (PSMB5), mRNA.	PSMB5	0.737726308	1.966451935
Homo sapiens pleckstrin homology domain containing, family A (phosphoinositide binding specific) member 9 (PLEKHA9), mRNA.	PLEKHA9	0.826699072	1.966451935
Homo sapiens BTB (POZ) domain containing 12 (BTBD12), mRNA.	BTBD12	0.712027915	1.966451935
Homo sapiens Src-like-adaptor 2 (SLA2), transcript variant 2, mRNA.	SLA2	0.770104605	1.966451935
Homo sapiens suppressor of Ty 5 homolog (S. cerevisiae) (SUPT5H), mRNA.	SUPT5H	0.642216838	1.966451935
Homo sapiens zinc finger and BTB domain containing 17 (ZBTB17), mRNA.	ZBTB17	0.761492893	1.966451935
Homo sapiens GRIP1 associated protein 1 (GRIPAP1), transcript variant 1, mRNA.	GRIPAP1	0.841809168	1.966451935
Homo sapiens tubulin, alpha 1b (TUBA1B), mRNA.	TUBA1B	0.712586756	1.966451935
Homo sapiens cyclin M3 (CNNM3), transcript variant 1, mRNA.	CNNM3	0.82548045	1.966451935
Homo sapiens translocation associated membrane protein 2 (TRAM2), mRNA.	TRAM2	0.765125039	1.966451935
K-EST0218892 L18POOL1n1 Homo sapiens cDNA clone L18POOL1n1-30-G08 5, mRNA sequence	http://genome-www4.stanford.edu/cgi-bin/SMD/source/sourceResult?choice=Gene&option=Name&criteria=	0.835014065	1.966451935
Homo sapiens phosphatase and actin regulator 2 (PHACTR2), transcript variant 1, mRNA.	PHACTR2	0.749361493	1.966451935
BX114974 NCI_CGAP_Kid3 Homo sapiens cDNA clone IMAGp998C023886, mRNA sequence	http://genome-www4.stanford.edu/cgi-bin/SMD/source/sourceResult?choice=Gene&option=Name&criteria=	0.799704092	1.966451935
Homo sapiens tetraspanin 33 (TSPAN33), mRNA.	TSPAN33	0.500964325	2.483848817
Homo sapiens KIAA0152 (KIAA0152), mRNA.	KIAA0152	0.706654911	2.483848817
Homo sapiens proteasome (prosome, macropain) 26S subunit, non-ATPase, 2 (PSMD2), mRNA.	PSMD2	0.761961665	2.483848817
Homo sapiens microtubule-associated protein, RP/EB family, member 2 (MAPRE2), mRNA.	MAPRE2	0.729885032	2.483848817
PREDICTED: Homo sapiens similar to Nuclear envelope pore membrane protein POM 121 (Pore membrane protein of 121 kDa) (P145) (LOC730316), mRNA.	LOC730316	0.678264413	2.483848817
Homo sapiens PRP8 pre-mRNA processing factor 8 homolog (S. cerevisiae) (PRPF8), mRNA.	PRPF8	0.548329021	2.483848817
Homo sapiens CD74 molecule, major histocompatibility complex, class II invariant chain (CD74), transcript variant 1, mRNA.	CD74	0.656890856	2.483848817
Homo sapiens CD37 molecule (CD37), transcript variant 1, mRNA.	CD37	0.708466734	2.483848817
Homo sapiens chromosome 11 open reading frame2 (C11orf2), mRNA.	C11orf2	0.684264587	2.483848817
Homo sapiens transmembrane and ubiquitin-like domain containing 1 (TMUB1), mRNA.	TMUB1	0.753639592	2.483848817
Homo sapiens small nuclear RNA activating complex, polypeptide 4, 190kDa (SNAPC4), mRNA.	SNAPC4	0.720274682	2.483848817
Homo sapiens carnitine palmitoyltransferase II (CPT2), nuclear gene encoding mitochondrial protein, mRNA.	CPT2	0.8018281	2.483848817
Homo sapiens tyrosine 3-monooxygenase/tryptophan 5-monooxygenase activation protein, eta polypeptide (YWHAH), mRNA.	YWHAH	0.570648598	2.483848817
PREDICTED: Homo sapiens similar to paired related homeobox protein-like 1 (LOC644168), mRNA.	LOC644168	0.887572162	2.483848817
Homo sapiens rhophilin, Rho GTPase binding protein 2 (RHPN2), mRNA.	RHPN2	0.815674155	2.483848817
Homo sapiens chloride intracellular channel 3 (CLIC3), mRNA.	CLIC3	0.638573485	2.483848817
Homo sapiens TBC1 domain family, member 13 (TBC1D13), mRNA.	TBC1D13	0.805071813	2.483848817
Homo sapiens CUE domain containing 2 (CUEDC2), mRNA.	CUEDC2	0.789581047	2.483848817
Homo sapiens TIMP metallopeptidase inhibitor 1 (TIMP1), mRNA.	TIMP1	0.51760884	2.483848817
oc20g11.s1 NCI_CGAP_GCB1 Homo sapiens cDNA clone IMAGE:1341476 3, mRNA sequence	http://genome-www4.stanford.edu/cgi-bin/SMD/source/sourceResult?choice=Gene&option=Name&criteria=	0.87828353	2.483848817
DA371742 BRTHA2 Homo sapiens cDNA clone BRTHA2001741 5, mRNA sequence	http://genome-www4.stanford.edu/cgi-bin/SMD/source/sourceResult?choice=Gene&option=Name&criteria=	0.78727786	2.483848817
Homo sapiens chromosome 22 open reading frame 34 (C22orf34), mRNA.	C22orf34	0.656872741	2.483848817
Homo sapiens ELK3, ETS-domain protein (SRF accessory protein 2) (ELK3), mRNA.	ELK3	0.887595754	2.483848817
Homo sapiens mitochondrial ribosomal protein L23 (MRPL23), nuclear gene encoding mitochondrial protein, mRNA.	MRPL23	0.766663592	2.483848817
Homo sapiens unc-45 homolog A (C. elegans) (UNC45A), transcript variant 3, mRNA.	UNC45A	0.832207853	2.483848817
Homo sapiens zinc finger protein 668 (ZNF668), mRNA.	ZNF668	0.757201484	2.483848817
Homo sapiens host cell factor C1 regulator 1 (XPO1 dependent) (HCFC1R1), transcript variant 3, mRNA.	HCFC1R1	0.771020589	2.483848817
Homo sapiens Wolf-Hirschhorn syndrome candidate 1-like 1 (WHSC1L1), transcript variant short, mRNA.	WHSC1L1	0.866418801	2.483848817
Homo sapiens chromosome 6 open reading frame 136 (C6orf136), mRNA.	C6orf136	0.797032098	2.483848817
Homo sapiens calmodulin 3 (phosphorylase kinase, delta) (CALM3), mRNA.	CALM3	0.606777407	2.483848817
Homo sapiens cDNA FLJ31750 fis, clone NT2RI2007406	http://genome-www4.stanford.edu/cgi-bin/SMD/source/sourceResult?choice=Gene&option=Name&criteria=	0.810544744	2.84178139
Homo sapiens chromosome 20 open reading frame 4 (C20orf4), mRNA.	C20orf4	0.828946267	2.84178139
Homo sapiens cyclin K (CCNK), transcript variant 2, mRNA.	CCNK	0.728475787	2.84178139
Homo sapiens ATPase, H+ transporting, lysosomal 14kDa, V1 subunit F (ATP6V1F), mRNA.	ATP6V1F	0.802716753	2.84178139
full-length cDNA clone CS0DF005YI08 of Fetal brain of Homo sapiens (human)	http://genome-www4.stanford.edu/cgi-bin/SMD/source/sourceResult?choice=Gene&option=Name&criteria=	0.753737194	2.84178139
Homo sapiens ring finger protein 126 (RNF126), mRNA.	RNF126	0.802261063	2.84178139
Homo sapiens phosphoribosyl pyrophosphate synthetase-associated protein 1 (PRPSAP1), mRNA.	PRPSAP1	0.745183302	2.84178139
hz86f02.x1 NCI_CGAP_Lu24 Homo sapiens cDNA clone IMAGE:3214875 3, mRNA sequence	http://genome-www4.stanford.edu/cgi-bin/SMD/source/sourceResult?choice=Gene&option=Name&criteria=	0.738411747	2.84178139
Homo sapiens acidic (leucine-rich) nuclear phosphoprotein 32 family, member B (ANP32B), mRNA.	ANP32B	0.694794645	2.84178139
Homo sapiens cell division cycle 2-like 2 (PITSLRE proteins) (CDC2L2), transcript variant 1, mRNA.	CDC2L2	0.689168426	2.84178139
Homo sapiens guanine nucleotide binding protein (G protein), gamma 8 (GNG8), mRNA.	GNG8	0.863421184	2.84178139
Homo sapiens polymerase (RNA) III (DNA directed) polypeptide H (22.9kD) (POLR3H), transcript variant 2, mRNA.	POLR3H	0.831719038	2.84178139
Homo sapiens golgi reassembly stacking protein 2, 55kDa (GORASP2), mRNA.	GORASP2	0.815391584	2.84178139
Homo sapiens transmembrane protein 5 (TMEM5), mRNA.	TMEM5	0.823006154	2.84178139
Homo sapiens outer dense fiber of sperm tails 2 (ODF2), transcript variant 1, mRNA.	ODF2	0.870799349	2.84178139
Homo sapiens zinc finger protein 428 (ZNF428), mRNA.	ZNF428	0.644934357	2.84178139
Homo sapiens ribosomal protein S12 (RPS12), mRNA.	RPS12	0.666939905	2.84178139
Homo sapiens Kruppel-like factor 12 (KLF12), transcript variant 2, mRNA.	KLF12	0.737692606	2.84178139
Homo sapiens zinc finger protein 672 (ZNF672), mRNA.	ZNF672	0.793899393	2.84178139
Homo sapiens transmembrane emp24 protein transport domain containing 4 (TMED4), mRNA.	TMED4	0.704756174	2.84178139
Homo sapiens AFG3 ATPase family gene 3-like 2 (yeast) (AFG3L2), nuclear gene encoding mitochondrial protein, mRNA.	AFG3L2	0.828868187	2.84178139
Homo sapiens vitamin D (1,25- dihydroxyvitamin D3) receptor (VDR), transcript variant 2, mRNA.	VDR	0.86368045	2.84178139
Homo sapiens neuralized homolog (Drosophila) (NEURL), mRNA.	NEURL	0.924012939	2.84178139
Homo sapiens collagen, type XVI, alpha 1 (COL16A1), mRNA.	COL16A1	0.888528355	2.84178139
Homo sapiens chromosome 18 open reading frame 45 (C18orf45), mRNA.	C18orf45	0.867456412	2.84178139
Homo sapiens LIM domain only 4 (LMO4), mRNA.	LMO4	0.787257549	2.84178139
id86g06.x1 Human insulinoma Homo sapiens cDNA clone IMAGE:5022898 3, mRNA sequence	http://genome-www4.stanford.edu/cgi-bin/SMD/source/sourceResult?choice=Gene&option=Name&criteria=	0.874432795	2.84178139
Homo sapiens zinc finger protein 219 (ZNF219), mRNA.	ZNF219	0.892038128	2.84178139
PREDICTED: Homo sapiens hypothetical protein LOC145845 (LOC145845), mRNA.	LOC145845	0.916698835	2.84178139
Homo sapiens dual-specificity tyrosine-(Y)-phosphorylation regulated kinase 2 (DYRK2), transcript variant 1, mRNA.	DYRK2	0.6908367	2.84178139
Homo sapiens xylosylprotein beta 1,4-galactosyltransferase, polypeptide 7 (galactosyltransferase I) (B4GALT7), mRNA.	B4GALT7	0.741882788	2.84178139
Homo sapiens ankyrin repeat and FYVE domain containing 1 (ANKFY1), transcript variant 1, mRNA.	ANKFY1	0.790579613	2.84178139
Homo sapiens splicing factor, arginine/serine-rich 8 (suppressor-of-white-apricot homolog, Drosophila) (SFRS8), mRNA.	SFRS8	0.828837738	2.84178139
PREDICTED: Homo sapiens poly(A) binding protein interacting protein 1 (PAIP1), mRNA.	PAIP1	0.866430524	2.84178139
PREDICTED: Homo sapiens similar to 40S ribosomal protein S15 (RIG protein), transcript variant 3 (LOC401019), mRNA.	LOC401019	0.661960715	2.84178139
Homo sapiens SWI/SNF related, matrix associated, actin dependent regulator of chromatin, subfamily a-like 1 (SMARCAL1), mRNA.	SMARCAL1	0.770951442	3.457838869
PREDICTED: Homo sapiens hypothetical protein LOC729373 (LOC729373), mRNA.	LOC729373	0.913508789	3.457838869
Homo sapiens glycerophosphodiester phosphodiesterase domain containing 5 (GDPD5), mRNA.	GDPD5	0.76340681	3.457838869
Homo sapiens KIAA0256 gene product (KIAA0256), mRNA.	KIAA0256	0.834349219	3.457838869
Homo sapiens zinc finger and BTB domain containing 45 (ZBTB45), mRNA.	ZBTB45	0.772246021	3.457838869
Homo sapiens inhibitor of kappa light polypeptide gene enhancer in B-cells, kinase gamma (IKBKG), transcript variant 2, mRNA.	IKBKG	0.732385573	3.457838869
PREDICTED: Homo sapiens family with sequence similarity 35, member A (FAM35A), mRNA.	FAM35A	0.811642843	3.457838869
AV691492 GKC Homo sapiens cDNA clone GKCDWA03 5, mRNA sequence	http://genome-www4.stanford.edu/cgi-bin/SMD/source/sourceResult?choice=Gene&option=Name&criteria=	0.856098747	3.457838869
PREDICTED: Homo sapiens AT hook containing transcription factor 1 (AHCTF1), mRNA.	AHCTF1	0.884685264	3.457838869
Homo sapiens F-box and WD repeat domain containing 9 (FBXW9), mRNA.	FBXW9	0.810288431	3.457838869
Homo sapiens ATP-binding cassette, sub-family F (GCN20), member 1 (ABCF1), transcript variant 1, mRNA.	ABCF1	0.713350357	3.457838869
Homo sapiens cDNA FLJ26188 fis, clone ADG04821	http://genome-www4.stanford.edu/cgi-bin/SMD/source/sourceResult?choice=Gene&option=Name&criteria=	0.554666592	3.457838869
Homo sapiens propionyl Coenzyme A carboxylase, beta polypeptide (PCCB), mRNA.	PCCB	0.818093471	3.457838869
Homo sapiens E4F transcription factor 1 (E4F1), mRNA.	E4F1	0.749148879	3.457838869
Homo sapiens transforming growth factor, beta receptor associated protein 1 (TGFBRAP1), mRNA.	TGFBRAP1	0.81317569	3.457838869
Homo sapiens SIL1 homolog, endoplasmic reticulum chaperone (S. cerevisiae) (SIL1), transcript variant 1, mRNA.	SIL1	0.893657811	3.457838869
Homo sapiens glutamic-oxaloacetic transaminase 2, mitochondrial (aspartate aminotransferase 2) (GOT2), nuclear gene encoding mitochondrial protein, mRNA.	GOT2	0.792915861	3.457838869
Homo sapiens dihydrouridine synthase 1-like (S. cerevisiae) (DUS1L), mRNA.	DUS1L	0.814555892	3.457838869
Homo sapiens HIG1 domain family, member 2A (HIGD2A), mRNA.	HIGD2A	0.5664952	3.457838869
Homo sapiens HIRA interacting protein 3 (HIRIP3), mRNA.	HIRIP3	0.716072533	3.457838869
Homo sapiens junctional adhesion molecule 3 (JAM3), mRNA.	JAM3	0.649056151	3.457838869
Homo sapiens KIAA1191 (KIAA1191), transcript variant 3, mRNA.	KIAA1191	0.735286143	3.457838869
Homo sapiens rotatin (RTTN), mRNA.	RTTN	0.819716996	3.457838869
Homo sapiens adenosine deaminase, tRNA-specific 1 (ADAT1), mRNA.	ADAT1	0.817206953	3.457838869
Homo sapiens SERTA domain containing 1 (SERTAD1), mRNA.	SERTAD1	0.619247124	3.457838869
Homo sapiens polymerase (DNA directed), alpha 2 (70kD subunit) (POLA2), mRNA.	POLA2	0.732477387	3.457838869
Homo sapiens protein phosphatase 2 (formerly 2A), regulatory subunit A , alpha isoform (PPP2R1A), mRNA.	PPP2R1A	0.702259896	3.457838869
Homo sapiens ring finger protein 19B (RNF19B), mRNA.	RNF19B	0.72843897	4.137336992
Homo sapiens trypsin domain containing 1 (TYSND1), transcript variant 2, mRNA.	TYSND1	0.784669576	4.137336992
Homo sapiens chromodomain helicase DNA binding protein 8 (CHD8), mRNA.	CHD8	0.736933628	4.137336992
PREDICTED: Homo sapiens similar to RIKEN cDNA 2310039H08 (LOC441150), mRNA.	LOC441150	0.905010808	4.137336992
Homo sapiens regulatory factor X domain containing 2 (RFXDC2), mRNA.	RFXDC2	0.885397158	4.137336992
Homo sapiens N-sulfoglucosamine sulfohydrolase (sulfamidase) (SGSH), mRNA.	SGSH	0.669199824	4.137336992
Homo sapiens zinc finger protein 581 (ZNF581), mRNA.	ZNF581	0.695333826	4.137336992
Homo sapiens zinc finger protein 562 (ZNF562), mRNA.	ZNF562	0.769637964	4.137336992
Homo sapiens ataxin 2-like (ATXN2L), transcript variant A, mRNA.	ATXN2L	0.8711712	4.137336992
Homo sapiens cDNA FLJ31407 fis, clone NT2NE2000137	http://genome-www4.stanford.edu/cgi-bin/SMD/source/sourceResult?choice=Gene&option=Name&criteria=	0.815792436	4.137336992
Homo sapiens ADP-ribosylation factor-like 2 (ARL2), mRNA.	ARL2	0.673484481	4.137336992
Homo sapiens cat eye syndrome chromosome region, candidate 6 (CECR6), mRNA.	CECR6	0.662353151	4.137336992
Homo sapiens dynactin 1 (p150, glued homolog, Drosophila) (DCTN1), transcript variant 2, mRNA.	DCTN1	0.686972286	4.137336992
Homo sapiens A kinase (PRKA) anchor protein 8-like (AKAP8L), mRNA.	AKAP8L	0.804082935	4.137336992
Homo sapiens emerin (Emery-Dreifuss muscular dystrophy) (EMD), mRNA.	EMD	0.693669135	4.137336992
Homo sapiens KIAA1394 protein (KIAA1394), mRNA.	KIAA1394	0.827302211	4.137336992
Homo sapiens runt-related transcription factor 3 (RUNX3), transcript variant 2, mRNA.	RUNX3	0.632669896	4.137336992
Homo sapiens aldehyde dehydrogenase 18 family, member A1 (ALDH18A1), nuclear gene encoding mitochondrial protein, transcript variant 1, mRNA.	ALDH18A1	0.763835194	4.137336992
Homo sapiens Kruppel-like factor 2 (lung) (KLF2), mRNA.	KLF2	0.713984553	4.137336992
Homo sapiens adhesion regulating molecule 1 (ADRM1), transcript variant 2, mRNA.	ADRM1	0.814543239	4.137336992
Homo sapiens centrosomal protein 350kDa (CEP350), mRNA.	CEP350	0.769388628	4.137336992
Homo sapiens galactosidase, beta 1 (GLB1), transcript variant 2, mRNA.	GLB1	0.821919416	4.137336992
Homo sapiens G protein-coupled receptor 172A (GPR172A), mRNA.	GPR172A	0.789161835	4.137336992
Homo sapiens cell division cycle associated 8 (CDCA8), mRNA.	CDCA8	0.903420865	4.137336992
Homo sapiens DEAD (Asp-Glu-Ala-Asp) box polypeptide 42 (DDX42), transcript variant 2, mRNA.	DDX42	0.821600226	4.137336992
Homo sapiens intermediate filament family orphan (IFFO), transcript variant 2, mRNA.	IFFO	0.799638411	4.137336992
Homo sapiens pleckstrin homology domain containing, family O member 1 (PLEKHO1), mRNA.	PLEKHO1	0.760324243	4.137336992
Homo sapiens RUN and SH3 domain containing 1 (RUSC1), mRNA.	RUSC1	0.834981884	4.137336992
Homo sapiens eukaryotic translation initiation factor 4A, isoform 1 (EIF4A1), mRNA.	EIF4A1	0.70810668	4.137336992
Homo sapiens ataxin 3 (ATXN3), transcript variant 2, mRNA.	ATXN3	0.754208411	4.137336992
Homo sapiens SAC3 domain containing 1 (SAC3D1), mRNA.	SAC3D1	0.733502498	4.137336992
Homo sapiens Era G-protein-like 1 (E. coli) (ERAL1), mRNA.	ERAL1	0.781274497	4.137336992
Homo sapiens bobby sox homolog (Drosophila) (BBX), mRNA.	BBX	0.719583965	4.137336992
Homo sapiens complement component 1, q subcomponent, B chain (C1QB), mRNA.	C1QB	0.847714068	4.137336992
Homo sapiens RAB3A interacting protein (rabin3) (RAB3IP), transcript variant beta 1, mRNA.	RAB3IP	0.793009073	4.137336992
ow88b03.s1 Soares_fetal_liver_spleen_1NFLS_S1 Homo sapiens cDNA clone IMAGE:1653869 3, mRNA sequence	http://genome-www4.stanford.edu/cgi-bin/SMD/source/sourceResult?choice=Gene&option=Name&criteria=	0.866328463	4.137336992
Homo sapiens dynactin 2 (p50) (DCTN2), mRNA.	DCTN2	0.829472207	4.137336992
Homo sapiens SWI/SNF related, matrix associated, actin dependent regulator of chromatin, subfamily d, member 1 (SMARCD1), transcript variant 1, mRNA.	SMARCD1	0.81009175	4.137336992
Homo sapiens dickkopf homolog 3 (Xenopus laevis) (DKK3), transcript variant 2, mRNA.	DKK3	0.89534781	4.137336992
